# Supplementary material for: Lysine-selective molecular tweezers are cell penetrant and concentrate in lysosomes
Source: Commun Biol. 2021 Sep 14;4:1076. doi: 10.1038/s42003-021-02603-2 (PMC8440717; doi:10.1038/s42003-021-02603-2)
Supplement: Supplementary file 6 — Supplementary Data 1 [file 42003_2021_2603_MOESM6_ESM.xlsx]

## Sheet: Figure 5E
		Cytoplasmic CLR16 fluorescence intensity
	[Dynasore] (μM)	0			40			80			120
Time after adding CLR16 (h)
1		25.24	26.007	21.002	11.66	10.787	10.726	1.685	4.552	2.374	2.904	1.882	4.798
2		20.794	17.258	26.677	7.505	14.601	13.189	6.969	4.594	3.634	0.557	1.177	2.603
3		30.123	26.426	24.843	15.354	15.351	14.793	2.407	5.591	3.7	7.62	6.003	6.147
4		35.39	34.599	28.644	20.207	25.396	19.645	12.691	13.898	13.447	6.979	15.881	16.912
5		35.671	36.911	35.877	28.041	32.587	28.13	11.094	12.415	11.376	4.108	3.828	3.632
6		32.811	33.514	34.569	16.736	25.371	15.938	17.21	13.652	12.965	9.185	6.605	6.87

## Sheet: Figure 5J
		Late Endosomes Colocalization with CLR16 (%)
	[Dynasore] (μM)	0			40			80			120
Time after adding CLR16 (h)
3		68.932	67.2897	66.1972	57.3171	60.396	57.6	26.7176	16.6667	16.6667	5.8643	8.672	4.9843
4		84.7458	73.1707	77.3809	61.3445	67.6923	66.6667	23.75	31.3726	25.4546	13.6364	8.88889	11.9231
5		91.7431	90.7895	93.0233	71.9298	72.4138	71.6981	32.3077	37.234	53.0864	15.6863	13.7451	20.761
6		100	92.3077	93.1507	80.7692	80.5031	82.7586	45.283	56.25	50	16.6667	19.2982	25.8065

## Sheet: Figure 6A
		CLR16 Fluoresence Intensity (A.U.)
	Time after adding CLR16 (h)	lysosomes			Early-endosomes			Late-endosomes			Cytoplasm
	0.5	14.743	10.968	12.666	6.644	5.342	9.282	18.157	17.344	10.17	0	0	0
	0.833333	23.432	20.634	23.605	12.489	9.924	9.477	26.213	25.458	17.432	6.713	7.802	6.289
	1.16667	25.863	25.003	28.719	17.814	11.283	11.409	29.911	35.488	24.205	10.285	9.526	10.182
	1.5	28.25	28.034	27.724	19.924	14.137	14.948	34.629	37.432	23.822	12.366	11.444	11.924
	1.83333	28.583	26.198	27.643	22.497	16.313	18.613	39.272	36.212	24.575	13.174	12.107	12.927
	2.16667	31.407	29.716	31.255	22.838	18.116	22.399	42.126	37.273	25.965	14.777	12.754	14.381
	2.5	30.073	29.005	27.734	26.531	18.396	21.772	40.59	39.382	24.065	14.26	13.695	12.544
	2.83333	29.861	30.6	33.071	24.798	19.328	20.584	42.25	39.596	28.504	15.038	14.893	15.797
	3.16667	31.392	31.079	31.555	26.074	19.13	20.556	44.95	44.45	29.036	16.125	15.07	16.306
	3.5	32.089	30.699	32.34	26.13	21.241	27.162	45.826	42.836	30.051	16.954	15.287	17.378
	3.83333	31.894	31.09	32.02	28.692	23.268	25.479	48.05	41.781	31.924	17.668	15.431	17.845
	4.16667	33.511	34.455	33.187	27.086	21.821	26.31	47.345	48.162	33.375	18.709	18.027	18.789
	4.5	33.338	35.844	33.135	28.507	22.112	27.767	47.581	45.61	33.217	18.577	18.58	19.113
	4.83333	33.533	35.411	32.967	27.239	23.592	29.583	45.675	46.084	31.912	18.547	18.229	18.69
	5.16667	35.503	36.169	34.703	29.909	24.686	28.957	47.413	46.922	33.03	18.861	18.007	18.828
	5.5	37.215	37.19	34.848	29.991	25.108	28.772	50.081	46.978	33.707	20.279	19.041	19.687
	5.83333	36.977	37.584	34.649	29.914	24.713	27.396	50.335	46.999	33.275	20.186	18.722	20.721
	6.16667	38.742	36.583	35.362	31.815	25.616	28.492	51.969	42.687	33.361	20.594	19.029	20.378
	6.5	38.454	38.226	35.996	31.971	24.968	28.891	49.084	40.761	33.9	21.214	19.839	21.144
	6.83333	39.648	38.91	36.122	34.686	25.917	28.784	48.416	42.929	34.53	21.533	20.215	20.846
	7.16667	40.37	40.794	37.337	32.963	26.327	29.111	47.316	44.883	36.043	21.848	20.188	22.359
	7.5	41.013	42.863	37.568	33.039	27.212	29.12	47.829	43.741	37.057	22.324	20.802	22.797
	7.83333	39.643	42.153	38.745	32.967	28.623	31.215	46.576	43.007	37.456	22.366	20.934	22.621
	8.16667	41.102	42.428	39.514	34.346	29.54	32.655	48.599	42.379	36.878	22.824	21.729	22.992
	8.5	41.593	42.69	40.392	34.817	28.374	32.276	46.373	41.024	37.848	23.118	21.464	23.432
	8.83333	41.773	44.182	41.363	34.964	29.51	32.817	46.292	42.569	37.745	23.393	22.123	23.882
	9.16667	42.75	42.606	41.513	34.173	28.814	32.705	46.788	41.251	37.376	23.442	22.219	24.101
	9.5	43.419	44.262	42.176	33.678	27.395	31.325	47.606	41.69	38.248	24.036	22.918	24.564
	9.83333	42.741	43.747	43.519	34.79	28.695	32.084	45.915	39.714	38.399	23.968	22.716	24.226
	10.1667	42.989	43.797	44.441	34.821	28.571	31.892	47.258	40.012	39.679	24.516	23.515	24.536
	10.5	44.142	44.599	46.059	35.157	27.986	32.708	47.301	40.539	40.194	24.903	23.225	25.111
	10.8333	44.056	45.205	47.272	35.879	27.868	32.014	45.158	39.964	40.696	25.086	23.324	25.079
	11.1667	43.801	45.348	47.193	34.972	29.525	32.623	44.772	39.4	40.298	25.084	24.252	25.205
	11.5	43.67	45.57	48.466	33.333	29.94	32.914	45.336	39.288	41.045	26.193	25.047	26.088
	11.8333	44.34	46.579	48.753	35.157	31.696	34.753	46.422	39.17	40.024	25.984	25.406	26.045
	12.1667	45.668	46.374	49.204	35.105	30.731	35.812	43.279	38.986	40.076	26.486	24.051	26.241
	12.5	45.083	48.326	50.222	33.931	28.407	34.043	43.892	38.227	39.897	25.936	24.811	25.947
	12.8333	45.676	46.345	51.112	35.697	28.379	34.488	43.908	38.481	40.61	26.11	25.48	26.153
	13.1667	46.883	47.607	53.793	33.657	30.043	35.158	44.43	37.456	41.994	26.848	25.797	26.647
	13.5	47.167	48.811	55.616	33.811	28.815	33.472	44.57	39.743	42.551	27.058	27.016	27.349
	13.8333	46.326	48.912	53.956	35.015	29.234	33.2	42.974	37.873	41.392	27.072	25.472	26.627
	14.1667	46.884	46.187	56.793	36.698	28.132	33.501	44.156	38.58	42.268	27.687	26.457	27.911
	14.5	46.481	46.266	54.376	34.223	30.941	32.688	43.864	38.641	41.409	27.369	27.135	27.191
	14.8333	48.368	50.965	57.476	33.666	29.081	33.131	44.722	40.581	40.962	28.046	28.532	27.833
	15.1667	46.554	52.082	56.191	34.167	29.153	33.527	43.341	43.269	42.109	28.267	29.235	27.823
	15.5	47.245	51.622	57.497	34.35	29.281	34.155	43.727	43.74	40.575	27.943	29.553	27.417
	15.8333	46.361	56.405	60.542	34.566	31.966	34.367	43.896	48.059	42.346	28.512	31.053	28.66
	16.1667	48.261	55.204	60.181	33.8	31.164	32.553	44.029	45.53	42.238	28.961	30.322	28.738
	16.5	48.744	55.718	61.725	34.898	31.113	32.576	44.803	47.629	43.372	29.475	31.204	29.064
	16.8333	49.241	54.09	58.49	35.075	32.026	32.259	44.023	46.34	45.509	29.221	30.839	30.127
	17.1667	49.433	54.872	56.381	36.857	31.459	32.916	44.474	44.723	44.124	29.487	30.799	30.06
	17.5	50.643	56.764	57.053	37.005	32.752	33.134	44.363	48.257	45.763	29.804	31.733	30.584

## Sheet: Figure 6B
	CLR16 fluoresence intensity at Plateau
	Lysosomes	Early-endosomes	Late-endosomes	Cytoplasm
	54.436	33.633	44.767	29.4083
	54.5487	32.5057	43.9323	29.3403
	55.3957	32.8623	45.268	29.9143
	53.9403	33.12	45.2907	30.0623
	53.562	33.744	44.4403	30.1153
	54.82	34.297	46.1277	30.707

## Sheet: Figure 9A
		Cytoplasmic CLR16 Fluoresence Intensity (A.U.)
	[CLR01] (μM)	0			50			100			200
Time after adding CLR16 (h)
0.5		0	0	0	0	0	0	0	0	0	0	0	0
0.833333		4.996	4.898	4.945	-0.266	2.032	0.83	3.193	3.579	1.929	3.9	3.695	2.357
1.16667		7.782	7.476	6.787	0.104	2.693	2	4.55	4.392	3.679	5.007	4.489	4.322
1.5		9.334	9.482	9.073	1.17	3.955	2.638	4.911	5.512	4.771	6.284	6.042	4.733
1.83333		9.841	9.781	9.301	1.542	3.987	2.757	4.765	5.455	4.602	6.499	5.78	4.859
2.16667		10.066	10.369	9.594	1.962	4.111	3.061	4.86	5.807	4.779	6.094	6.024	4.248
2.5		10.812	11.38	10.087	2.645	4.921	3.533	5.134	5.998	5.341	6.608	6.446	4.867
2.83333		10.513	10.964	9.751	3.127	5.071	3.557	5.342	5.704	5.544	5.847	5.497	4.302
3.16667		10.994	11.954	10.709	3.161	5.639	3.394	4.81	5.549	5.675	7.139	5.671	4.698
3.5		11.337	11.773	10.435	3.423	6.632	3.828	5.815	5.976	6.124	7.141	6.212	5.242
3.83333		12.264	12.644	11.176	4.377	7.375	4.379	5.65	6.598	6.183	8.628	6.593	5.335
4.16667		12.398	13.167	11.707	5.126	8.139	4.983	6.634	6.857	7.309	8.774	6.967	5.819
4.5		12.82	13.657	12.224	5.784	9.041	5.582	6.617	6.953	6.83	9.737	7.175	7.058
4.83333		13.165	13.63	11.88	5.518	8.912	5.597	5.85	6.974	7.281	8.621	6.279	6.632
5.16667		13.103	14.201	12.397	6.453	9.516	6.734	7.241	6.956	7.293	8.812	7.288	7.274
5.5		13.546	14.184	12.785	5.99	9.61	6.983	6.692	6.816	7.793	9.458	7.135	8.381
5.83333		13.942	15.067	12.931	7.433	10.182	7.638	7.262	8.565	8.26	9.568	7.145	7.31
6.16667		14.15	15.015	13.712	8.01	10.685	8.297	7.505	7.838	8.767	10.137	8.256	8.834
6.5		14.037	15.416	12.635	7.161	10.161	8.109	7.787	7.778	8.398	9.89	7.575	7.771
6.83333		14.434	15.36	13.439	8.224	10.778	8.497	7.639	8.451	8.708	10.344	7.818	7.518
7.16667		14.673	15.811	13.293	7.703	10.533	8.489	7.667	8.561	9.048	10.119	7.727	8.502
7.5		15.175	15.997	14.371	9.17	11.515	9.535	9.025	9.028	9.68	10.786	9.072	8.221
7.83333		14.827	15.97	13.235	8.478	11.011	9.057	8.049	8.414	9.068	10.371	8.187	8.653
8.16667		14.945	16.379	13.434	8.738	11.592	8.954	8.643	8.783	9.06	10.967	7.757	7.891
8.5		15.388	16.367	14.492	9.133	11.645	9.549	8.467	9.468	9.381	11.389	8.016	9.572
8.83333		15.566	16.634	14.528	9.741	12.004	10.013	9.262	9.507	9.559	11.478	8.339	9.077
9.16667		15.845	16.859	14.739	9.896	12.171	10.548	9.844	10.323	10.403	11.944	9.329	9.441
9.5		15.639	16.574	14.468	9.73	11.921	10.5	9.141	9.533	10.236	11.837	9.836	9.086
9.83333		15.898	17.346	14.93	10.358	13.114	11.249	9.483	11.131	11.176	11.933	10.164	9.582
10.1667		16.171	17.428	14.943	10.021	12.962	12.498	10.165	10.659	10.855	11.922	10.02	9.98
10.5		16.622	17.34	16.532	10.777	13.344	14.219	10.055	11.176	11.291	12.44	10.582	10.049
10.8333		16.487	17.365	15.645	10.849	13.38	14.398	10.553	11.208	11.482	12.133	10.096	9.809
11.1667		16.542	17.911	15.816	10.977	13.262	14.556	10.415	13.357	11.871	13.412	10.655	10.12
11.5		17.001	17.776	16.088	11.558	13.808	15.552	11.229	15.655	12.255	12.909	11.006	10.481
11.8333		17.18	18.449	16.517	11.811	14.025	16.551	12.24	14.975	12.639	14.075	11.954	10.95
12.1667		18.179	18.866	16.718	12.211	14.583	15.627	12.066	14.483	12.399	13.451	11.499	10.955
12.5		17.072	17.91	17.105	11.956	14.025	16.145	11.49	14.137	12.124	13.77	11.21	10.724
12.8333		17.888	19.029	16.77	12.277	14.733	16.744	12.02	16.107	12.875	14.457	11.855	10.856
13.1667		17.841	19.101	17.502	12.638	14.91	17.05	12.762	16.649	13.329	14.848	12.101	12.224
13.5		17.919	19.378	17.487	12.626	14.77	17.334	12.79	16.018	12.968	13.876	11.903	11.657
13.8333		17.981	19.007	17.479	13.081	15.19	17.262	11.915	16.721	12.902	14.673	12.292	11.414
14.1667		18.369	19.847	17.974	13.37	15.671	17.487	13.118	16.726	13.61	14.832	12.422	11.873
14.5		17.709	19.279	17.448	12.619	15.088	17.392	12.005	16.176	13.259	14.68	12.224	11.805
14.8333		18.44	19.671	17.951	13.705	15.544	16.798	12.757	16.557	13.926	14.448	12.852	11.883
15.1667		18.417	19.952	17.634	13.086	15.177	17.253	12.99	16.274	13.766	15.076	12.409	11.892
15.5		18.871	19.897	18.378	13.522	15.59	18.374	13.25	16.217	14.129	15.191	13.098	13.393
15.8333		19.009	19.976	17.997	14.134	15.635	17.44	13.141	16.257	14.412	14.716	12.966	12.494
16.1667		18.174	19.751	17.686	13.148	15.503	17.48	12.943	16.005	13.691	14.873	12.662	12.108
16.5		19.077	20.463	18.143	14.136	15.961	18.094	13.623	16.155	14.013	14.957	13.301	12.635
16.8333		18.971	20.21	18.151	14.154	16.181	18.076	12.863	15.969	14.266	15.377	13.246	13.09
17.1667		19.384	20.654	18.708	14.759	16.049	18.252	13.848	16.971	14.554	15.07	13.833	12.763
17.5		19.223	20.558	18.708	14.66	16.465	18.435	13.561	16.698	15.197	15.342	14.09	13.48

## Sheet: Figure 9B
		Lysosomal CLR16 Fluoresence Intensity (A.U.)
	[CLR01] (μM)	0			50			100			200
Time after adding CLR16 (h)
0.5		2.727	1.625	1.571	2.864	1.253	1.636	2.14	1.048	0.84	0.703	1.847	1.035
0.833333		8.547	7.296	7.265	2.427	4.146	3.46	6.57	5.492	3.436	4.582	6.291	4.558
1.16667		11.594	10.318	9.228	3.701	4.865	5.485	8.587	6.827	5.866	6.328	7.622	6.721
1.5		13.665	12.81	11.689	5.509	6.422	5.168	9.016	8.3	7.475	7.738	9.149	8.134
1.83333		15.09	13.952	12.494	5.972	6.741	6.236	9.102	8.334	7.438	8.535	10.079	7.57
2.16667		15.803	15.053	12.656	6.162	6.834	7.603	8.864	8.533	7.696	9.322	9.698	7.169
2.5		16.43	15.973	14.362	7.845	8.197	8.56	9.061	9.102	8.671	9.073	9.842	8.273
2.83333		16.504	16.306	14.649	8.512	9.023	8.991	9.611	9.188	9.088	9.723	10.071	8.821
3.16667		17.173	17.853	15.743	8.954	10.19	9.065	9.365	9.79	9.231	9.748	11.482	9.154
3.5		17.243	18.734	15.786	9.827	11.557	9.544	10.824	10.425	10.17	11.202	11.645	10.056
3.83333		18.826	20.177	17.229	11.646	13.127	10.313	10.77	11.254	10.685	11.445	13.074	10.548
4.16667		19.064	20.844	18.419	12.657	13.745	11.766	13.445	12.276	11.959	11.824	13.785	11.475
4.5		19.732	21.726	19.563	12.711	15.719	12.475	13.532	12.169	12.224	12.097	15.751	12.339
4.83333		21.423	21.868	19.101	13.672	15.968	13.089	13.231	12.772	12.815	11.607	14.823	12.499
5.16667		21.559	23.145	20.113	14.31	16.862	14.618	16.042	13.255	13.481	13.182	15.243	12.838
5.5		22.797	23.239	20.21	13.893	17.088	15.126	15.947	13.338	14.357	13.708	16.227	14.538
5.83333		24.669	25.632	20.873	17.143	18.441	16.593	15.612	14.478	14.958	13.79	16.524	13.937
6.16667		24.776	25.569	22.039	17.196	19.015	17.793	16.52	14.493	15.783	14.225	16.632	15.832
6.5		25.341	25.608	22.297	17.625	18.387	17.965	17.145	13.806	14.748	14.713	16.671	15.109
6.83333		26.056	26.844	24.311	18.629	20.077	18.506	16.732	15.688	15.977	14.549	17.475	14.896
7.16667		25.605	27.137	24.833	19.294	20.48	18.873	16.753	16.547	16.595	15.033	17.268	15.717
7.5		26.4	27.922	25.055	21.526	21.171	21.264	19.199	17.067	17.457	15.266	18.509	16.002
7.83333		26.619	27.853	24.539	22.682	20.467	21.999	17.979	16.944	16.975	14.667	18.796	16.46
8.16667		27.646	29.593	24.446	22.539	21.281	20.456	18.982	17.389	18.037	15.868	18.863	15.333
8.5		29.26	30.947	25.321	23.142	22.773	19.839	18.88	18.353	18.539	16.532	19.38	16.783
8.83333		27.682	29.73	24.755	22.512	23.626	21.369	21.269	18.292	19.558	18.614	18.601	15.847
9.16667		28.986	31.321	25.656	22.316	23.326	22.789	21.839	18.157	19.918	17.734	19.866	15.943
9.5		28.991	31.192	27.358	19.729	24.108	23.174	20.424	16.687	19.109	18.829	19.068	15.749
9.83333		29.721	31.612	29.528	22.048	25.49	25.179	20.534	19.51	20.694	18.39	19.332	17.249
10.1667		30.975	33.342	29.897	21.275	25.588	24.646	21.474	18.452	20.279	21.159	20.226	18.166
10.5		31.4	32.175	32.051	21.581	25.928	28.287	22.65	19.405	20.55	20.35	19.629	18.827
10.8333		30.653	32.799	30.335	23.237	26.605	28.137	24.524	20.533	22.433	19.197	19.05	17.803
11.1667		30.6	33.617	31.284	22.965	27.288	29.78	21.756	21.693	23.218	20.647	20.745	17.903
11.5		31.252	34.919	30.769	25.973	28.007	30.795	23.364	22.674	23.662	19.958	20.944	19.414
11.8333		32.431	36.051	32.271	24.145	28.331	31.892	26.766	23.788	24.633	21.33	22.298	18.688
12.1667		33.21	35.857	31.894	25.639	28.373	30.731	26.611	24.164	23.244	20.633	21.841	19.914
12.5		32.165	34.825	32.986	27.015	28.096	33.23	25.361	22.244	24.213	21.217	22.211	20.06
12.8333		33.041	35.873	33.117	26.414	29.516	36.868	25.895	23.589	25.021	21.157	24.043	19.679
13.1667		33.974	37.604	35.377	26.693	30.338	34.47	26.452	25.851	25.258	22.628	23.86	21.016
13.5		35.207	38.742	35.771	26.991	28.632	34.395	25.945	26.244	24.547	21.482	22.405	20.447
13.8333		35.326	38.226	34.933	26.887	30.044	35.422	24.236	26.014	25.416	22.472	24.029	20.972
14.1667		35.723	40.243	34.793	27.941	31.544	35.076	24.096	27.407	26.39	20.9	23.816	21.586
14.5		34.808	41.318	34.412	27.882	30.407	36.802	24.551	25.477	25.412	21.186	22.554	22.307
14.8333		36.289	40.783	35.613	27.716	31.758	33.417	24.701	25.701	27.067	23.319	22.432	22.817
15.1667		36.356	42.111	36.494	27.548	29.938	36.765	25.544	25.683	25.922	23.072	23.87	20.614
15.5		37.447	42.097	35.428	29.427	31.812	37.279	26.427	25.48	27.489	22.835	23.067	22.273
15.8333		38.86	42.52	35.53	27.819	31.697	33.562	27.022	26.096	29.895	23.748	23.472	22.39
16.1667		38.308	41.022	34.058	29.072	31.874	37.638	26.546	26.898	28.061	23.284	24.089	21.609
16.5		38.69	42.099	34.141	32.755	31.319	36.559	26.951	26.03	27.678	24.137	23.728	21.299
16.8333		39.204	40.752	36.547	34.644	31.303	38.239	26.526	27.712	28.726	23.962	23.467	22.395
17.1667		39.619	41.928	36.802	34.632	29.474	38.443	27.15	29.189	28.583	24.701	23.862	21.951
17.5		39.561	41.467	36.441	34.064	32.103	37.661	26.046	27.311	28.697	25.942	23.625	23.707

## Sheet: Figure 9C
		Cytoplasmic Plateau value (% of fluorescence intensity compared to control cells not treated with CLR01)
	[CLR01] (μM)
	0	99.1442	96.7588	100.364	99.7532	102.213	101.766
	50	82.14	80.2644	83.8486	84.2314	85.3606	86.2305
	100	76.226	74.1885	76.1929	74.9872	78.9455	79.0899
	200	69.9031	68.9757	71.1506	72.5774	72.4956	74.6635

## Sheet: Figure 9D
		Lysosomal Plateau value (% of fluorescence intensity compared to control cells not treated with CLR01)
	[CLR01] (μM)
	0	100.561	97.5312	98.8576	100.211	101.798	101.042
	50	80.0615	84.7975	86.5599	89.6161	88.208	89.3081
	100	71.404	70.1069	69.3792	71.3619	73.0461	70.5791
	200	59.8754	59.3352	59.4917	60.0594	60.6529	63.027

## Sheet: Supplementary Fig.1A
		Fluorescence intensity difference (ΔI)																			Inset:	Maximal ΔI
	λ (nm)	[CLR16] (μM) 0.39			0.78			1.56			3.12			6.25			12.5				[CLR16] (μM)	TAMRA			MT
	300	9.6	-15.3	18	11.6	-10	4.2	10.6	-14.5	1.7	19.15	-11.8	23.6	14.9	-15.2	11.9	31.9	-8.1	38.8		0.39	144.605	138.92	155.47	34.15	32.31	35.61
	301	2.3	0.8	7.3	3.3	2.4	4	5.5	3.4	6.1	17.4	6.7	13.4	16.95	11.5	16.7	34.3	26.6	36.3		0.78	254.105	246.52	287.87	56.66	53.52	63.18
	302	3.9	3.6	5.3	4.4	5.5	4.1	7.2	9.1	8.7	18.85	10.7	10.9	24	22.1	19.6	48.1	45.6	44.3		1.56	474.654	486.71	540.85	94.26	97.44	108.36
	303	5.1	5.9	4.4	5.7	7.2	6	8.3	11.3	11.2	21.9	16.8	16.3	31.2	31.9	26.6	62.45	60.6	60.4		3.12	947.76	943.52	962.17	182.79	177.3	190.64
	304	5.8	5.4	5.3	6.4	5.2	7.4	11.7	10.2	13.3	28.95	20.1	20.8	39.55	35.7	36.2	79.05	74.1	76.8		6.25	1913.81	1915.32	1877.67	352.7	344.77	349.41
	305	4	4.1	4.9	6.1	6.2	6.3	14.9	13.5	13.7	34.05	25.9	24.4	47.7	44.6	42.4	99.05	91.9	97.8		12.5	3614.3	3664.32	3529.67	619.85	614.97	613.51
	306	4.6	5.5	6	8	9	8.5	17.3	17.9	16.6	37.2	30.9	29	58.7	56.5	55.6	124.65	122.4	121.6
	307	7.6	7.4	5.8	11.2	13.1	9	20.5	20.9	20.4	42.5	35.6	35.4	71.35	69.1	66	153.25	151.2	147.7
	308	9.4	10.3	7.3	12.6	13.5	14.1	24	23.6	26.7	47	40	41.6	86.8	85.2	81.6	179.1	177.3	174.1
	309	7.2	11	9	13.1	15.7	15.7	25.1	26.4	28.6	52.9	44.6	49.9	100.4	98.2	97.3	210.5	207.8	207.9
	310	8.8	7.6	10	15.9	15.1	16.7	29.5	28.6	32.3	60.75	54.9	53.8	119.35	115.9	115.6	238.7	233.8	236.4
	311	11.5	10.9	10	17.8	15.6	18.7	32.1	28.3	37.3	69.85	65.2	61.4	137.05	133.5	131.7	268.15	265.1	262.3
	312	11	12.8	14	19.2	19.7	22.3	34.8	34.6	41.1	78.55	74.6	75.6	153.1	152.7	148.4	295.95	294	292.8
	313	13.8	17	17.5	23.6	24.4	26.2	42.6	42.8	48.1	89.7	85.6	89.8	173.4	170.6	168.8	326.1	323.3	321.5
	314	13.7	15.3	15.3	24.8	24.8	26.5	44.6	41.3	49.8	96.55	90.9	92.4	187.15	183.2	182.1	352.15	349.4	345.9
	315	14.9	14.6	15.6	27.4	27.9	29.2	46.7	48.5	58.2	105.4	96.2	104.8	203.55	199.7	197	377.1	373.2	370.6
	316	15.4	15.1	13.1	27.4	29.1	28.1	48.5	50.4	58.3	112.85	107.6	108.7	218.5	217.2	209.6	402.05	397.3	396.6
	317	17.9	17.9	17.6	28.5	29	30.1	51.1	54.6	60.7	120.75	111.8	118.9	233.35	229.8	227.3	428.3	425.5	421.5
	318	22.6	19.5	20	32.2	31.7	34.5	56.9	58.2	65.6	129.5	120.1	130.1	246.75	244	239.7	452.6	449.5	445.9
	319	21.7	20.9	21.6	34.8	35.2	39.5	60.6	61.7	70.2	134.85	129.7	137.2	254.35	251.2	252.3	471.7	470.9	467.3
	320	21.7	23.1	21.8	36.6	36.8	39.4	64	64.1	72.4	139.85	132.9	143.4	266.3	262.9	263.9	491.1	489.5	486.9
	321	21.4	24.3	23.5	38.4	39.4	43.4	67.9	68.3	75.7	142.85	135.7	148	276.95	273.9	274.2	509.1	508.8	503.6
	322	22.4	25.9	25.9	37.9	40.3	43.9	71.5	73.2	79.4	150.95	143.5	155.1	285.7	285.5	280.6	525.15	529.1	515.9
	323	26.1	26.34	26.14	42.4	41.74	46.84	74.9	76.74	85.24	154.66	147.54	159.04	300	295.34	295.24	542.7	540.84	535.14
	324	25.1	26.24	25.77	43.7	44.34	48.87	77.3	79.14	85.07	160.53	151.14	164.97	306.1	302.84	300.07	555.9	555.94	546.57
	325	26.65	24.71	27.35	46.45	42.91	50.75	82.15	82.71	90.15	160.6	153.91	166.35	313.4	308.01	308.85	567.45	563.51	561.45
	326	28.27	28.28	27.72	47.3	47.22	51.62	85.4	85.82	93.82	166.79	159.22	174.52	323	317.82	318.82	576	573.62	569.02
	327	30.04	29.49	30.11	49.28	49.67	52.9	88.28	88.57	97.1	168.93	161.77	176.4	327.78	320.77	325.5	590.53	587.07	584.7
	328	28.76	30.19	29.42	51.46	49.6	53.65	89.16	90	97.45	174.19	170	178.65	332.66	325.7	328.45	599.51	598.1	589.75
	329	30.4	30.55	31.53	52.58	50.21	56.22	91.48	92.41	99.82	174.49	169.91	181.42	338.38	332.71	334.12	606.68	603.91	599.52
	330	32.3	30.2	32.05	52.38	51.98	59.8	92.18	94.78	102.7	176.45	171.08	184.4	341.78	336.58	337.5	612.18	609.18	605.7
	331	33.12	30.17	33.26	51.82	51.78	60.38	92.28	93.48	104.18	178.19	172.78	186.78	346.93	341.58	343.08	618.78	616.68	611.68
	332	32.36	30.55	33.44	53.04	53.01	58.42	94.05	96.89	108.02	182.01	177.59	189.32	349.55	345.49	345.12	616.85	611.49	613.72
	333	32.9	31.73	32.17	55.35	54.22	59.68	97.28	98.1	104.98	178.71	175.7	183.08	350.03	345.1	344.18	616.43	612.2	609.88
	334	31.86	31.88	33.15	55.32	54.62	60.51	95.7	98.67	106.41	179.34	175.57	185.41	352.7	344.77	349.41	619.85	614.97	613.51
	335	33.36	31.82	36.31	55.22	54.32	61.34	96.74	96.5	108.84	182.79	177.3	190.64	350.99	343	348.24	614.84	613.2	605.74
	336	32.67	30.31	34.25	55.34	53.04	61.11	95.58	95.99	109.11	182.1	175.59	190.81	348.83	341.49	346.41	611.73	609.99	603.71
	337	32.78	31.27	33.8	54.36	54.99	60.76	94.26	97.44	108.36	182.03	174.34	191.56	346.86	340.24	343.96	607.71	604.94	600.96
	338	33.42	31.31	35.57	56.66	53.52	63.18	96.05	96.27	107.98	179.89	174.77	188.98	344.55	338.27	341.58	603.55	598.17	599.68
	339	34.15	32.31	35.61	54.82	53.07	62.32	95.39	95.31	106.76	177.98	170.91	188.86	340.34	335.31	335.86	596.99	595.71	588.76
	340	31.56	31.53	33.85	53.05	52.64	59.79	94.74	95.7	105.63	175.95	168.5	186.53	331.79	327	327.23	584.09	581.5	577.33
	341	31.6	30.21	34.37	54.59	51.29	59.26	94.5	93.92	105.23	174.91	168.92	186.13	328	322.92	324.23	576.3	576.32	567.43
	342	31.34	30.4	33.4	53.05	51.22	58.78	93	92.47	101.73	168.93	163.77	177.33	325.15	317.57	322.73	566.25	563.67	558.83
	343	31.44	29.44	32	51.54	51.26	57.16	91.06	90.53	100.17	166.77	161.03	174.87	316.26	311.03	312.37	555.66	553.53	548.67
	344	31.14	29.59	32.7	50.53	49.98	56.89	89.99	90.86	100.1	161.02	155.86	169.1	309.74	304.96	305.1	542.14	538.16	536.7
	345	30.86	28.2	31.81	50.32	48.29	56.21	87.95	88.96	96.82	158.88	153.46	167.02	304.6	300.36	298.82	528	524.76	521.22
	346	29.82	28.62	32.17	49.07	47.61	54.91	86.74	86.88	94.13	154.59	149.28	164.13	295.64	291.08	291.93	513.99	513.08	506.63
	347	29.34	27.95	31.33	47.96	45.22	52.78	84.84	84.08	93.29	150.52	146.48	158.59	286.74	281.78	284.89	499.59	495.78	496.59
	348	28.75	26.87	29.7	47.99	45.34	51.98	82.84	82.87	91.25	147.68	141.77	157.45	276.89	269.07	277.35	488.09	484.07	484.75
	349	27.1	25.61	29.43	45.85	42.49	52.15	80.77	78.69	89.55	142.84	138.79	151.25	264.82	258.09	264.75	473.17	472.59	466.95
	350	26.35	24.55	29.71	44.08	42.59	51.37	77.84	77.13	85.99	139.81	135.83	147.49	255.84	251.93	253.69	453.99	452.13	449.79
	351	25.98	24.86	29.37	42.62	41.27	48.45	76.07	74.36	84.7	134.37	131.31	142.3	248.18	243.91	246	442.28	439.91	438.2
	352	25.33	22.88	26.95	42.96	39.79	45.58	72.02	72.57	80.7	131.01	128.1	136.8	240.09	236.7	236.7	426.64	423.5	423
	353	24.02	21.32	26.98	41.1	37.36	45.13	71.23	69.7	77.04	126.64	124.06	132.54	230.89	226.56	227.64	411.64	407.46	408.24
	354	23.76	21.09	25.89	38.95	36.41	44.15	67.37	67.48	75.3	123.69	120.86	129.12	218.53	214.26	217.22	397.73	397.06	392.82
	355	22.74	22.22	22.72	37.52	37.74	41.8	66.43	66.78	71.7	118.07	116.5	122.75	208.41	204.2	207.05	380.86	381.7	374.45
	356	22.47	20.72	23.44	36.14	36.05	41.15	64.43	65.13	69.09	113.03	112.13	118.41	200.02	196.13	198.81	369.32	368.23	365.31
	357	21.95	20.82	22.72	34.83	34.76	39.44	62.22	61.22	66.78	109.34	107.83	113.82	191.98	187.63	190.82	356.48	355.73	351.72
	358	21.3	20.56	21.44	34.45	33.46	37.15	59.93	59.75	64.41	104.64	104.13	110.28	184.43	180.13	182.78	340.23	340.43	334.08
	359	19.99	19.15	21.73	34.01	31.83	36.39	57.85	55.82	63.38	101.56	100.38	107.06	179.34	175.68	177.66	330.29	328.98	326.26
	360	18.99	17.97	19.99	32.14	31.35	34.46	56.07	55.51	61.73	98.21	97.31	101.94	171.21	168.71	168.84	314.91	313.31	311.64
	361	18.46	17.17	20.82	30.12	29	34.14	53.51	52.88	59.44	94.82	93.16	99.56	163.87	160.76	161.96	299.12	297.06	296.16
	362	17.73	16.56	19.38	28.81	26.96	31.9	51.09	49.73	56.11	91.71	90.05	94.74	158.68	155.25	157.34	287.28	285.15	284.64
	363	16.71	16.85	18.3	28.17	27.11	31.43	49.01	48.64	54.3	88.33	87.09	91.07	151.81	149.09	150.37	275.96	273.99	273.77
	364	16.39	15.57	17.38	27.12	27.26	31.31	47.68	46.74	51.58	83.91	83.52	87.51	145.46	142.82	144.11	261.46	262.02	256.91
	365	15.37	14.04	17.34	25.79	25.34	28.85	44.65	45.81	50.16	80.325	78.91	84.2	140.12	137.22	139.2	246.67	247.02	242.5
	366	15	14.39	17.38	25.18	23.66	28.03	43.75	43.43	48.64	77.52	77.6	80.64	134.81	133.01	132.91	235.26	236.91	229.91
	367	14.91	14.34	16.17	24.44	23.13	26.58	42.88	40.38	45.99	74.445	74.43	76.77	130.16	127.94	128.19	225.61	227.74	219.29
	368	13.62	12.8	15.1	22.91	20.98	25.94	39.99	39.07	44.25	71.72	69.72	75.04	125.16	122.62	122.9	216.16	214.22	213.3
	369	13.16	13.64	14	21.43	21.51	23.76	39.19	38.91	42.05	68.025	67.28	70.97	120.36	118.43	118.81	202.96	200.73	201.71
	370	12.6	12.6	13.73	21.21	20.49	24.43	37.18	35.96	41.94	65.245	65.21	68.84	116.1	113.72	115.14	194.5	194.22	191.44
	371	12.81	12.53	13.73	20.56	19.82	22.84	35.95	35.08	39.83	63.42	63.32	65.78	110.7	108.98	109.7	187.25	188.28	183.5
	372	12.99	11.07	13.41	19.32	19.08	22.28	34.07	32.87	37.59	60.08	59.04	63.95	107.91	106.04	106.03	179.06	179.84	174.53
	373	11.44	10.58	12.67	18.51	18.48	21.9	32.34	32.54	36.03	57.25	56.62	59.96	102.31	100.3	101.9	170.81	169.6	169.6
	374	10.37	10.34	11.94	17.8	17.61	21.06	31.15	31.85	34.07	54.505	55.76	56.34	97.88	95.98	97.99	165.58	165.18	164.19
	375	10.05	9.57	11.28	16.88	16.19	20.05	30.23	30.4	33.97	53.02	52.91	55.24	94.43	91.7	94.29	159.23	158.6	156.99
	376	11.07	9.64	12.1	16.47	16.11	19.79	29.29	27.66	32.91	50.925	50.4	54.31	91.91	88.5	92.12	154.51	153.3	152.52
	377	9.7	9.05	11.12	16.1	16.16	17.57	28.32	27.54	31.23	49.005	48.34	51.31	87.48	85.81	86.77	148.28	149.01	145.17
	378	9.11	8.81	10.5	15.57	15.32	17.69	26.27	26.82	30.59	47.36	47.46	49.42	84.84	83.87	84.77	142.31	142.99	140.59
	379	9.49	8.83	9.69	14.68	14.41	17.04	25.87	25.55	29.47	45.14	45.78	46.94	82.16	80.71	81.19	137.51	136.82	135.78
	380	8.79	7.98	9.55	14.24	13.49	16.71	25.88	24.15	27.55	44.14	43.11	46.47	79.02	77.41	78.27	133.82	134.41	130.87
	381	7.5	8.46	8.99	13.44	13.67	15.59	23.61	24.36	26.87	43.175	42.13	45.56	76.71	76.04	76.1	128.34	129.34	126.06
	382	7.47	8.63	8.37	13.31	13.02	15.26	23.17	23.88	25.16	42	41.94	43.11	73.875	72.31	73.97	124.9	126.17	122.16
	383	7.36	8.54	7.34	12.88	13.73	15.39	22.67	23.18	25.24	39.755	40.2	41.06	71.48	70.18	71.19	121.34	121.72	119.37
	384	7.81	7.65	7.44	12.41	13.15	13.82	21.18	21.8	23.78	37.895	37.94	40.03	69.29	67.78	69.5	119.38	120.43	117.03
	385	6.67	7.48	7.06	12.25	11.77	13.58	20.93	20.04	22.52	38.32	36.97	39.76	68.68	67.62	68.23	116.08	115.47	115.18
	386	6.83	6.71	8.19	11.25	11.15	13.87	20.69	20.01	22.98	37.585	37.28	38.89	67.08	66.18	66.62	112.91	112.81	111.65
	387	7.36	6.32	7.42	12.38	11.58	12.92	20.14	19.85	21.94	36.5	36.79	36.79	64.645	63.17	63.88	112.3	112.92	109.44
	388	6.6	6.39	7.37	11.56	10.92	12.64	19.6	19.01	21.44	35.785	35.1	36.92	63.33	61.62	63.31	109.95	110.62	107.55
	389	6.23	6.97	7.07	11.03	11.25	12.31	19.93	18.97	21.87	34.6	34.72	35.68	60.85	60.23	60.27	107.81	108.6	105.82
	390	5.45	6.17	7.63	9.67	10.37	12.14	18.16	18.01	20.81	33.265	33.07	34.25	60.225	59.19	60.11	105.46	104.97	104.8
	391	5.55	6.05	7.51	10.93	9.92	11.51	17.8	17.67	20.36	33.115	33	34.05	60.005	58.44	60.39	104.16	104.15	102.99
	392	6.07	5.83	6.58	11.06	10.04	11.25	18.07	17.94	19.21	33.305	33.04	33.87	58.48	57.09	58.09	104.72	104.97	102.69
	393	6.61	5.73	6.3	11.23	10.44	11.48	18.49	18.03	19.06	32.49	32.62	33.53	58.51	57.13	57.94	103.76	103.81	101.76
	394	6.33	6.36	7.22	10.04	9.99	11.22	18.02	17.53	19.85	32.06	32.65	32.44	57.93	56.71	57.46	102.91	102.37	101.76
	395	6.24	6.33	6.91	10.35	9.26	10.45	17.62	17.72	19.37	31.935	31.79	31.97	58.07	57.53	57.16	102.18	102.62	100.29
	396	6.03	5.31	6.13	9.29	8.93	10.75	17.23	16.48	18.02	31.4	30.56	32.5	56.68	55.94	55.74	102.33	103.41	99.57
	397	5.66	6.05	5.84	9.94	9.33	10.08	16.99	16.76	17.89	31.915	31.81	32.51	57.79	57.34	56.43	103.1	104.42	99.97
	398	5.52	5.76	6.34	9.9	9.04	10.56	17.18	16.25	18.45	31.335	31.13	31.78	57.675	56.46	57.43	103.94	104.47	101.95
	399	6.31	5.29	6.78	9.66	9.07	9.66	17.49	16.3	18.39	30.62	30.38	31.64	57.545	55.62	57.37	103.53	103.3	101.66
	400	6.54	5.8	6.39	9.65	9.45	9.9	17.19	16.99	18.43	31.185	30.81	32.23	57.575	56.72	56.46	103.9	103.98	101.85
	401	6.28	5.62	5.37	10.29	9.34	9.82	17.33	16.81	18.68	31.61	31.06	32.05	57.065	56.96	55.62	104.26	105.1	101.87
	402	5.96	6	6.24	9.74	9.52	10.15	17.36	17.3	18.87	31.78	31.78	31.9	58.21	57.83	57.11	106.4	106.2	105.12
	403	6.11	6.5	6.91	9.76	9.67	11.13	16.53	17.39	19.3	31.43	32.45	32.02	59.28	59.64	58.89	106.54	108.1	104.95
	404	5.42	6.02	6.22	9.83	9.66	11.13	16.33	17.68	19.07	31.635	31.53	33.36	58.905	58.71	58.7	107.94	109.55	105.93
	405	5.79	5.6	6.4	10.72	9.91	10.35	17.37	17.43	18.84	31.79	31.55	32.52	58.955	58.65	57.69	109.88	109.85	108.34
	406	4.99	5.32	5.71	9.85	8.98	11.46	16.51	16.69	19.21	32.95	31.48	34	59.46	59.13	59.01	109.15	109.86	107.66
	407	5.15	4.93	5.53	10.16	8.26	10.96	17.29	16.5	18.67	33.045	32.78	33.39	60.705	60.15	59.5	109.64	109.52	108
	408	5.61	5.45	5.92	10.08	9.48	10.76	17.54	17.01	19.25	32.945	32.22	34.39	61.195	60.98	60.19	111.66	112.25	109.85
	409	5.06	5.94	6.08	10.11	9.61	10.65	17.42	17.97	19.02	33.32	32.27	34.38	61.39	61.22	60.49	115.01	114.56	114.39
	410	5.42	6.1	6.44	10.1	9.89	10.61	17.76	17.71	19.42	34.025	33.37	34.76	61.87	61.05	62.21	114.14	116.66	111.14
	411	5.72	5.82	5.57	9.92	9.83	10.05	17.59	17.85	18.46	33.495	32.99	33.31	63.58	63.55	62.36	116.89	117.84	114.69
	412	5.6	5.88	5.31	9.16	9.26	10.05	17.37	17.76	19.15	34.23	32.17	35	64.185	63.59	62.89	119.15	120.01	116.4
	413	5.79	5.3	5.66	9.4	9.17	10.42	18.18	17.04	19.5	33.48	32.41	33.63	63.46	62.31	62.91	120.1	120.92	117.58
	414	5.53	5.59	5.93	10.05	9.97	10.71	18.47	17.9	19.95	33.905	33.7	34.46	64.28	62.98	63.95	121.38	122.89	118.24
	415	6.48	6.23	6.11	10.42	10.49	10.56	18.56	18.15	19.98	34.81	34.83	35.51	65.06	64.45	64.17	121.47	123.69	117.75
	416	5.98	6	6.33	10.01	9.7	10.6	18.71	18.62	20.47	35.285	34.85	36.02	65.18	65.23	65.11	122.84	124.85	120.81
	417	5.42	5.04	6.58	9.93	10.53	10.79	17.62	18.98	19.69	35.045	34.16	36.37	66.625	66.18	66.39	124.88	125.44	123.64
	418	6.44	6.19	5.94	10.18	9.75	11.21	18.78	19.21	20.19	35.22	35.79	35.62	67.61	66.76	66.95	126.21	127.1	123.81
	419	6.15	6.15	5.85	10.4	10.43	11.47	19.23	19.1	20.14	36.775	36.7	37.26	68.105	67.93	66.75	126.85	127.88	124.29
	420	6.31	5.98	5.65	10.99	10.06	10.79	18.26	18	19.91	37.505	36.6	37.62	68.96	69.27	66.62	129.05	130.39	125.68
	421	6.17	6.42	5.89	10.97	10.05	10.93	18.41	17.97	20.88	38.155	36.75	38.77	68.255	68.1	66.72	130.42	131.53	127.62
	422	6.12	6.88	6.17	9.76	10.5	11.36	18.56	18.68	21.41	37.24	36.64	37.29	69.355	68.82	68.84	130.84	131.71	128.92
	423	6.12	5.48	6.23	11.15	10.68	11.69	19.36	18.18	20.82	37.05	36.35	36.95	69.49	68	69.38	132.83	132.76	131.3
	424	6.41	5.87	6.04	11.25	10.08	11.65	19.27	19.55	21.21	38.225	37.32	38.59	70.065	68.42	69.85	133.21	134.66	129.9
	425	5.97	6.24	6.3	10.72	10.48	11.54	18.91	20.26	21.61	38.01	37.5	38.42	71.31	70.73	71.25	134.18	135.35	132.37
	426	5.31	6.38	6.02	9.84	10.42	11.67	18.79	19.79	21.28	38.595	37.82	38.27	70.78	71.1	70.64	133.73	136.59	131.05
	427	5.99	6.66	6.45	10.78	10.38	11.95	19.56	19.12	20.67	38.715	37.99	38	72.07	71.76	71.22	135.36	137.4	132.16
	428	6.55	6.08	6.67	10.71	10.15	12.16	19.27	19.65	21.89	38.85	38.32	38.94	71.92	70.45	72.03	136.98	139.79	132.81
	429	6.06	5.88	6.14	10.96	10.5	11.74	19.39	19.9	21.73	40.015	38.93	40.15	71.685	71.63	70.17	138.22	139.29	135.58
	430	7.14	5.95	6.4	10.92	10.22	11.71	20.69	19.4	22.22	38.985	38.24	39.1	72.965	71.97	71.83	138.88	140.52	135.11
	431	6.61	6.45	6.76	10.6	10.58	11.44	19.48	19.29	22.4	40.06	38.73	40.11	72.45	71.95	71.59	137.4	137.66	135.78
	432	5.79	5.92	6.16	10.48	10.92	11.53	19.12	19.92	21.89	40.585	39.23	40.57	73.15	72.51	73.4	136.57	138.94	133.81
	433	6.18	6.28	6.95	10.67	11.17	11.89	20	20.72	22.75	40.04	38.26	40.49	73.91	73.79	73.44	138.49	139.91	136.48
	434	6.37	6.62	5.91	10.8	11.25	11.48	20.59	20.39	21.53	39.475	38.34	39.56	74.36	73.48	73.43	137.74	139.67	134
	435	7.05	6.35	6.6	11.52	11.07	11.54	20.18	20.25	22.5	39.97	39.71	39.97	73.275	73.1	72.11	138.62	140.32	135.58
	436	6.92	6.69	6.1	11.51	11.15	12.26	20.3	19.82	22.1	39.72	39.48	39.59	74.27	74.22	72.51	140.55	144	135.29
	437	5.82	5.73	6.05	10.59	10.45	12.15	20.38	19.87	21.96	39.85	39.07	39.22	74.08	75.13	71.74	140.51	141.22	138.51
	438	5.23	5.87	7.02	11.44	10.41	12.14	20.36	20.08	21.93	39.68	39.23	40.03	73.29	73.01	72.49	140.99	142.92	137.98
	439	6.31	5.98	7.1	11.45	10.24	11.5	20.91	19.68	22.2	40.175	39.1	40.36	74.695	74.09	73.85	140.17	141.3	137.59
	440	6.499	6.17	6.99	12.089	10.73	12.48	20.319	20.39	22.8	39.345	38.83	40.29	75.274	74.62	74	141.529	142.92	138.21
	441	5.93	6.36	6.65	11.24	11	11.6	20.31	20.78	22.22	38.765	38.28	38.86	75.865	76.08	74.32	141.25	143.44	137.73
	442	5.92	6.09	6.74	10.87	10.83	11.77	19.98	20.92	22.52	39.705	38.35	39.9	74.205	73.88	73.37	140.23	142.18	137.12
	443	6.07	6.35	6.69	10.53	11.47	11.92	20.89	21.1	22.68	40.16	39.86	39.97	73.61	73.68	71.97	140.11	142.42	136.23
	444	6.346	6.24	6.28	11.326	10.94	12.09	21.046	21.15	21.83	39.715	39.95	39.06	74.561	74.4	72.83	141.216	143.15	137.39
	445	6.65	5.66	6.14	11.25	10.27	11.52	20.29	20.17	21.86	39.745	39.84	38.88	74.075	73.61	72.81	139.99	141.7	136.55
	446	6.453	5.96	5.62	11.413	10.2	11.29	20.823	19.77	21.57	39.33	39.07	39.35	73.913	73.7	71.58	139.613	140.97	135.71
	447	6.229	6.6	6.4	10.549	11.02	11.57	20.579	19.93	21.73	39.695	39.47	39.67	73.874	75.29	71.01	140.329	142.21	137
	448	5.85	6.12	6.56	10.46	11.17	11.96	19.5	19.95	21.81	40.115	39.89	39.77	73.755	73.76	72.82	139	140.64	136.43
	449	5.85	5.46	6.51	11.09	10.38	12.15	18.87	19.46	21.74	39.235	38.37	39.66	73.44	73.25	72.45	137.97	140.22	134.54
	450	6.792	6	6.65	12.062	10.23	11.9	19.852	18.53	22.75	38.615	37.95	38.6	73.252	72.24	72.48	138.652	139.1	136.42
	451	6.439	5.83	6.03	11.079	10.38	11.22	19.389	19.5	22.14	38.53	38.69	38.39	72.809	72.66	71.68	137.799	139.85	134.47
	452	6.05	6.18	5.92	10.62	10.28	11.55	19.65	19.06	21.8	39.185	38.44	39.6	72.525	72.26	71.96	136.29	139.21	132.54
	453	5.644	5.98	5.97	10.244	9.3	11.35	19.524	18.11	21.8	39.211	37.65	39.63	72.064	71.82	70.9	135.634	136.83	133.03
	454	6.427	6.18	6.54	10.687	10.35	11.05	19.427	19.27	20.97	38.09	37.86	38.36	72.317	73.1	70.54	135.927	137.79	133.07
	455	5.794	5.79	6.22	10.724	9.82	11.19	19.314	18.76	21.11	37.92	36.9	38.06	71.364	71.45	69.61	133.634	135.08	130.52
	456	5.586	5.74	5.83	10.206	10.12	11.81	18.646	18.93	21.9	37.746	37.42	37.41	70.581	69.92	70.15	134.096	134.69	132.41
	457	5.898	5.62	5.73	9.678	10.25	10.56	18.648	20.01	21.04	36.97	36.96	36.48	69.948	68.45	69.75	132.438	131.99	131.19
	458	5.803	5.655	5.78	10.023	9.925	10.67	18.263	19.425	20.71	36.889	36.345	36.61	69.528	69.485	68.07	131.463	132.225	129.2
	459	6.321	5.576	5.58	10.131	9.876	11.07	18.211	18.356	20.65	37.3	36.276	37.32	69.126	68.526	68.07	130.611	131.916	127.65
	460	6.244	5.381	5.76	10.384	9.881	10.11	18.314	18.371	19.85	36.381	35.701	36.06	68.629	69.281	66.37	128.824	130.351	125.69
	461	6.177	5.606	5.44	10.607	9.746	10.83	18.777	18.366	19.07	36.323	35.756	35.66	68.447	68.196	66.82	127.097	129.046	123.27
	462	6.113	5.405	5.433	9.483	9.545	10.513	18.883	18.385	19.703	35.982	35.595	35.353	67.618	68.495	65.553	126.463	127.935	123.803
	463	5.619	5.318	5.121	9.489	9.378	10.581	17.949	17.678	18.721	35.487	34.338	35.071	66.434	66.498	66.001	124.009	127.208	120.441
	464	5.907	5.542	5.277	9.437	9.102	10.287	18.807	17.602	19.067	35.525	34.742	35.777	66.577	66.302	64.987	123.997	125.722	120.407
	465	5.382	5.054	5.721	8.912	9.414	10.661	17.832	16.434	20.051	34.753	33.944	34.881	64.617	65.974	62.901	121.522	122.874	119.811
	466	5.726	5.02	5.962	9.976	9.14	10.342	17.476	16.91	19.072	34.694	34.31	35.222	64.141	64.23	62.992	121.116	123.31	117.862
	467	5.478	5.171	5.541	9.338	9.661	9.691	16.638	17.261	18.991	34.573	32.741	35.161	63.498	63.441	62.641	119.238	121.191	116.371
	468	5.48	4.968	5.794	9.32	8.638	9.604	17.05	16.328	18.834	33.436	31.798	33.914	63.49	62.978	62.054	118.15	118.938	115.414
	469	5.75	5.332	5.519	9.44	9.002	9.619	17.13	16.152	17.939	33.321	32.862	33.139	62.24	62.572	60.339	118.13	119.252	115.439
	470	6.178	5.316	5.566	9.208	8.646	9.956	17.038	16.416	18.176	32.937	31.656	32.706	61.588	60.966	60.646	116.118	118.116	112.556
	471	5.305	5.249	5.637	10.085	8.699	10.107	16.745	17.009	18.297	32.454	31.609	32.787	60.705	60.519	59.417	114.225	116.029	110.947
	472	4.84	4.239	5.354	9.57	8.439	10.034	15.88	16.519	17.574	31.936	31.139	33.134	61.035	60.989	59.714	113.75	114.639	111.494
	473	5.227	4.728	4.908	9.247	8.598	9.668	16.267	16.518	17.608	31.933	30.538	32.788	59.687	60.398	57.778	111.817	114.128	108.308
	474	5.258	4.7	4.597	8.708	8.65	9.397	16.298	15.67	17.167	30.836	30.43	30.897	59.048	59.12	57.157	111.488	112.58	108.577
	475	5.017	5.195	5.187	9.107	8.355	9.187	16.487	15.755	17.107	31.771	31.555	32.337	58.692	59.355	56.827	109.217	110.035	107.197
	476	4.904	4.852	5.098	8.644	8.322	9.818	15.774	15.842	16.898	30.956	30.482	31.178	58.669	58.822	57.508	107.374	109.192	104.548
	477	5.224	4.502	5.227	8.554	7.662	9.157	15.694	16.062	17.057	30.482	30.912	30.207	57.684	57.452	56.707	107.544	109.662	104.217
	478	4.995	5.279	4.884	7.905	8.489	9.224	15.865	16.119	17.524	30.983	31.099	31.024	57.65	58.799	56.534	105.705	109.619	101.824
	479	4.586	4.977	4.281	7.916	7.997	9.251	15.576	16.347	17.671	30.647	29.967	31.431	56.751	57.157	55.861	106.136	108.487	103.301
	480	4.708	4.766	4.924	8.098	8.516	8.374	15.678	14.966	16.994	29.86	29.286	30.784	56.538	56.126	55.964	105.688	107.166	103.224
	481	4.972	4.734	4.828	8.162	8.084	8.088	15.882	15.794	16.688	29.375	29.624	29.688	56.807	57.034	55.858	105.272	106.924	102.898
	482	4.864	4.61	5.098	8.734	8.05	8.928	15.414	15.27	16.488	29.909	30.2	29.788	57.539	58.15	56.268	105.694	107.13	103.598
	483	5.149	3.731	5.039	8.879	8.271	8.819	16.289	15.861	17.429	30.235	29.921	30.459	58.074	57.701	56.879	105.389	105.651	103.559
	484	4.655	4.5	5.321	8.625	8.01	9.331	16.815	16.22	17.621	31.126	31.19	31.801	58.085	57.28	57.421	107.995	108.78	105.741
	485	4.314	5.081	4.926	7.914	7.711	8.376	16.154	15.791	17.706	31.047	31.181	32.336	57.994	58.021	57.706	109.894	110.541	108.986
	486	4.541	4.951	5.527	8.921	7.401	9.577	16.491	16.641	17.607	31.788	31.551	33.227	59.971	60.431	58.757	111.941	113.521	109.607
	487	5.073	4.764	5.852	9.293	8.364	9.402	17.383	16.954	19.432	32.924	32.354	35.362	63.483	63.074	62.792	115.413	116.424	113.302
	488	5.797	4.64	5.214	9.547	8.51	10.164	18.037	17.43	19.554	33.05	32.71	34.844	65.132	64.66	63.934	119.717	121.67	116.094
	489	5.925	5.594	5.662	10.495	9.734	10.922	18.575	18.314	20.082	34.402	34.964	36.132	69.195	68.684	67.802	125.915	128.144	121.782
	490	6.306	6.288	6.349	10.686	10.658	10.769	19.636	19.688	21.509	37.32	38.418	39.259	73.136	72.808	71.699	132.596	134.128	129.299
	491	7.034	6.329	6	11.914	10.449	11.88	21.264	21.469	22.7	38.635	40.659	40.62	78.779	78.289	76.57	143.004	144.329	138.98
	492	6.602	7.028	7.677	11.882	11.538	13.717	22.922	23.448	25.137	41.215	43.218	44.927	84.817	84.968	83.497	153.062	154.428	150.527
	493	7.653	7.502	8.147	12.923	12.872	14.817	24.553	24.602	27.767	45.88	48.212	50.017	93.503	93.362	91.667	165.403	166.862	161.967
	494	8.278	8.116	8.767	14.178	14.896	16.477	26.708	27.236	30.717	50.06	52.806	54.867	102.208	102.516	100.057	180.708	182.416	177.157
	495	9.282	10.225	9.536	16.212	16.525	18.466	29.842	30.675	34.366	55.14	58.745	60.716	113.772	113.865	111.716	203.622	204.565	200.716
	496	10.282	10.508	11.315	18.852	18.288	20.255	33.762	35.768	37.575	62.285	66.478	68.735	126.392	126.438	123.885	232.292	232.438	229.685
	497	11.931	11.435	12.611	20.741	19.755	22.601	38.301	39.585	41.831	69.915	74.805	76.681	140.791	140.185	138.191	265.841	269.085	259.391
	498	13.418	13.462	14.514	23.628	22.922	24.974	43.258	43.592	48.964	78.555	85.142	86.394	158.388	157.872	156.294	305.588	308.772	299.794
	499	14.754	15.336	16.4	26.234	25.566	28.62	49.154	50.096	55.23	87.84	95.996	97.51	175.894	175.096	174.21	345.944	350.796	338.61
	500	16.636	17.042	18.302	29.946	29.112	34.062	54.226	55.762	61.112	99.29	106.252	111.152	201.676	200.852	199.052	392.376	397.252	384.052
	501	19.209	19.304	21.183	33.529	33.964	38.153	61.629	63.094	69.753	112.64	120.204	124.053	232.909	230.004	231.053	445.959	451.604	435.553
	502	22.176	22.445	24.43	37.716	38.345	42.36	68.726	72.355	79.03	127.47	137.305	139.02	268.516	267.405	264.62	504.966	512.505	492.42
	503	24.717	24.889	27.74	42.177	43.359	48.96	79.227	81.209	89.63	142.91	154.659	156.07	310.737	310.659	305.67	575.887	582.059	564.57
	504	28.853	28.09	30.97	49.453	48.57	56.79	89.323	90.41	102.21	161.92	172.21	177.01	354.363	354.21	347.81	650.313	655.41	638.51
	505	31.897	31.76	34.06	55.957	54.26	62.96	99.757	103.34	115.18	182.49	193.04	201.28	399.757	399.74	392.68	734.007	744.84	716.08
	506	36.031	36.41	39.09	62.391	61.49	71.8	112.851	115.46	128.63	207.33	217.76	228.13	452.401	452.66	444.53	826.251	837.26	807.63
	507	41.361	39.97	44.4	69.261	69.2	78.82	126.851	128.53	143.1	238.75	249.63	261	507.401	508.03	498	918.301	927.33	900.5
	508	45.11	44.27	50.14	77.44	76.17	87.18	141.25	142.73	160.98	274.3	284.63	297.58	563.1	562.23	554.28	1022.45	1034.63	1000.58
	509	49.918	50.63	55.65	85.978	85.26	97.47	156.498	157.2	173.17	308.86	321.3	331.97	627.248	626.6	617.77	1133.4	1146.3	1110.37
	510	55.445	54.63	60.5	93.335	93.53	105.98	168.235	172.83	193.08	343.39	356.43	366.18	691.285	691.63	678.18	1262.04	1270.13	1241.18
	511	59.925	60.11	65.89	103.225	102.75	118.64	184.625	189.15	214.84	377.31	388.65	403.04	756.425	754.05	746.14	1394.12	1410.55	1365.04
	512	65.237	64.34	72.44	112.417	110.29	126.89	205.117	207.99	239.79	414.43	426.29	439.29	825.717	823.99	812.79	1534.82	1550.89	1504.09
	513	71.958	70.36	79.38	120.428	119.83	137.1	222.128	228.33	261.1	452.55	463.53	478.8	892.078	889.73	878.9	1668.33	1684.23	1636.9
	514	78.086	74.78	82.85	129.146	128.93	147.86	240.646	251.53	283.76	489.88	500.13	515.86	960.296	957.23	946.26	1816.25	1835.63	1779.76
	515	83.983	81.31	92.12	137.513	137.27	157.22	263.213	268.57	306.22	529.52	539.57	555.22	1031.31	1033.97	1009.92	1962.31	1979.97	1925.92
	516	87.967	84.97	95.42	148.697	145.67	166.02	283.797	288.87	328.22	565.53	578.07	589.02	1101.3	1103.17	1079.22	2119.8	2144.17	2075.22
	517	93.405	92.12	101.69	157.405	154.02	176.99	303.305	308.42	348.99	600.19	609.52	628.09	1170.31	1174.62	1144.59	2254.8	2273.62	2214.59
	518	99.421	95.72	106.67	165.421	159.02	186.57	322.521	328.42	369.47	636.61	646.12	662.67	1236.92	1234.52	1215.57	2379.92	2405.52	2330.57
	519	103.921	101.18	111.43	172.821	166.48	197.83	339.021	345.88	387.53	670	678.18	696.63	1307.12	1308.08	1281.23	2514.12	2548.08	2455.23
	520	110.282	107.57	117.1	181.082	176.57	210.9	355.282	362.67	405.9	701.22	711.77	724.4	1374.58	1366.37	1356.8	2636.08	2666.37	2579.8
	521	113.721	110.8	124.15	188.921	185.6	224.05	369.721	378.4	423.65	733.43	742.2	757.75	1445.32	1441.7	1422.85	2758.82	2789.7	2701.85
	522	117.911	113.78	126.95	200.111	193.08	231.05	385.711	392.88	444.55	767.78	773.28	794.45	1506.21	1506.78	1478.45	2873.71	2911.78	2808.45
	523	122.299	119.37	131.38	209.299	204.77	240.18	400.999	411.47	459.28	792.71	798.97	815.68	1568.5	1564.07	1545.38	2982	3015.07	2921.38
	524	126.36	123.25	136.05	212.96	212.05	248.55	415.86	426.75	475.35	819.96	824.95	841.75	1623.66	1621.35	1596.85	3081.16	3122.35	3010.85
	525	129.377	125.06	138.46	218.477	215.16	254.66	425.077	434.36	485.36	841.62	844.46	864.56	1680.68	1682.26	1647.66	3172.68	3222.26	3091.66
	526	132.221	129.29	142.47	226.021	219.59	264.57	434.421	444.49	497.67	864.83	869.99	882.77	1727.62	1736.99	1686.77	3258.12	3300.99	3183.77
	527	133.487	131.1	145.27	230.087	227.5	268.57	445.787	457	509.27	879.91	880.5	901.37	1768.09	1768.8	1735.77	3328.59	3371.8	3253.77
	528	137.301	133.54	148.31	236.501	232.04	275.41	455.601	460.04	518.41	894.54	897.34	912.41	1793.7	1795.34	1759.31	3397.2	3431.34	3330.31
	529	139.907	134.62	150.19	243.007	235.92	280.89	458.707	470.92	523.69	908.57	908.52	928.49	1833.21	1832.32	1802.49	3462.71	3498.32	3395.49
	530	141.306	137.88	151.57	244.206	238.48	285.77	461.106	476.68	530.97	921.63	921.38	940.17	1856.01	1842.98	1836.17	3514.51	3566.98	3429.17
	531	140.786	135.19	151.93	246.386	241.09	286.13	470.586	479.99	537.83	932.29	925.99	951.83	1878.39	1878.59	1844.43	3548.89	3605.59	3458.43
	532	141.065	136.71	150.88	248.065	242.71	289.18	474.065	483.61	537.88	942.11	937.21	959.78	1898.66	1899.41	1865.28	3570.66	3621.41	3487.28
	533	142.525	138.11	154.28	253.425	248.11	293.08	472.825	484.61	542.58	941.83	938.11	958.68	1914.42	1918.01	1877.68	3589.43	3646.01	3499.68
	534	143.748	139.41	152.68	252.848	247.01	287.68	470.648	488.51	541.78	946.07	940.71	962.98	1909.95	1907.11	1878.48	3607.45	3654.11	3526.48
	535	144.605	138.92	155.47	254.105	246.52	287.87	473.805	484.12	545.67	947.76	943.52	962.17	1913.81	1915.32	1877.67	3614.3	3664.32	3529.67
	536	143.854	138.01	152.15	248.254	245.41	286.75	474.654	486.71	540.85	944.26	943.01	954.05	1906.65	1911.31	1868.65	3607.15	3662.31	3518.65
	537	143.936	138.31	149.59	249.336	241.71	285.79	476.436	485.11	539.49	940.61	937.41	951.09	1898.94	1903.81	1860.09	3594.44	3644.81	3510.09
	538	141.819	137.4	149.33	246.519	244.5	285.53	469.919	481.9	535.03	938.24	934.2	947.43	1885.52	1888.7	1848.13	3581.52	3637.7	3491.13
	539	140.604	136.26	149.63	240.904	242.96	282.93	461.804	477.36	527.63	926.94	922.66	936.23	1871.2	1872.26	1835.93	3570.7	3623.26	3483.93
	540	138.677	135.57	147.42	240.077	239.47	277.12	456.677	474.17	519.82	919.81	914.57	928.92	1847.78	1840.57	1819.92	3528.78	3587.57	3434.92
	541	139.476	133.41	144.92	237.676	234.81	274.12	452.276	467.41	516.92	908.18	903.61	917.02	1825.28	1830.41	1786.02	3502.28	3548.41	3422.02
	542	138.116	133.3	145.34	234.516	231.3	272.24	443.516	465.2	508.34	900.86	895.7	909.94	1805.72	1809.8	1768.74	3464.72	3517.8	3378.74
	543	134.238	131.06	142.95	230.638	227.36	267.45	438.538	454.16	504.45	890.33	883.36	898.95	1779.34	1781.96	1743.95	3417.84	3474.96	3327.95
	544	132.174	129.95	140.9	223.874	222.85	262.5	433.174	447.15	498.7	875.34	869.15	883.5	1745.27	1751.15	1707.4	3372.77	3428.15	3285.4
	545	130.958	128.64	139.41	221.158	219.54	259.51	428.458	439.64	489.21	862.03	852.54	872.11	1716.56	1721.14	1680.61	3326.56	3381.14	3240.61
	546	130.517	125.26	135.9	215.517	216.36	252.8	417.417	435.26	473.4	844.91	838.66	852.6	1679.62	1689.66	1638.4	3276.12	3327.66	3193.4
	547	126.229	120.58	133.21	214.729	211.58	244.91	407.729	424.68	466.41	830.26	822.78	836.91	1642.33	1649.48	1604.11	3210.83	3278.48	3112.11
	548	120.31	118.7	130.44	206.81	206.9	243.14	396.51	413.5	454.94	812.54	805.4	818.54	1603.41	1614.5	1562.94	3145.41	3198.5	3062.94
	549	118.54	116.21	127.78	202.04	198.81	232.88	391.24	403.61	448.18	795.7	788.41	803.58	1568.14	1579.71	1528.68	3080.64	3134.71	2998.68
	550	115.46	113.42	125.3	194.56	194.52	231.2	379.76	395.82	438.6	780.1	775.92	787.6	1533.76	1543.32	1500.1	3022.26	3076.32	2944.1
	551	110.84	109.8	123.33	189.14	182.8	226.53	372.54	385.1	427.73	758.19	758.4	767.23	1499.84	1505.8	1473.03	2955.84	3013.8	2877.03
	552	107.68	104.36	117.6	182.38	182.46	222.7	361.28	372.76	418.3	742.65	737.86	758.1	1455.78	1460.46	1432.7	2893.28	2947.46	2820.7
	553	101.5	100.52	113.2	171.8	175.42	219.8	345.3	363.02	407.1	718.63	719.52	735.4	1415.6	1426.72	1393.1	2822.1	2882.72	2750.1
	554	96.41	96.05	113.47	167.91	171.75	215.17	338.41	356.05	400.27	697.02	700.25	720.07	1380.31	1395.15	1359.77	2755.31	2816.15	2688.77
	555	90.1	92.91	108.36	160.7	167.71	207.86	329.6	341.41	391.26	674.14	682.11	697.36	1335.4	1353.01	1317.96	2687.4	2750.01	2624.96
	556	82.32	91.32	104.31	153.42	162.22	202.71	318.42	333.62	376.41	650	664.02	674.81	1294.52	1316.32	1282.41	2609.52	2674.32	2554.41
	557	76.35	86.23	101.82	147.95	156.93	200.52	302.95	325.43	366.72	626.65	645.13	656.72	1252.05	1279.93	1241.82	2544.05	2607.93	2497.82
	558	66.9	83.6	98.81	135.7	154.9	195.81	288.5	315.8	357.51	604.5	626.9	639.51	1214	1243.9	1210.71	2471	2542.9	2425.71
	559	62.5	77.8	95	131.5	152.3	190.6	281	305	348.6	584.85	606.8	624.9	1173.1	1203.4	1174.8	2393.1	2463.4	2354.8
	560	55.6	74.1	93	124.7	149.7	187.6	264.8	300.6	338.6	560.25	589.8	607.8	1129.9	1169.2	1134.7	2326.9	2407.2	2290.7
	561	44.1	69.7	89.9	115.8	144.2	182.2	251.8	293.4	331.4	536.95	571.2	586.4	1089.1	1128.6	1103.1	2249.1	2325.6	2226.1
	562	42.3	71.4	88.8	107.2	141.6	179	244.9	283.6	321.7	517.4	554.2	575.3	1050.9	1097.7	1066	2175.4	2264.7	2148
	563	39.7	70.6	88.4	105.7	139.6	176.6	235	270.9	311.2	492.2	532.2	556	1013.5	1063.9	1030.5	2107.5	2197.9	2084.5
	564	34.1	66.9	92.5	96.3	139.2	174.6	226	263.1	302.3	467.55	518.1	539.7	971.1	1021.5	999.2	2027.6	2118.5	2015.2
	565	27.4	70.3	84.3	89.2	134.8	168	210.9	257.6	293.4	440.05	499.9	520.6	932.5	994.7	960.9	1946	2044.7	1937.9
	566	12.5	68.6	89.8	75.3	127.7	167.2	188.7	246.8	289.3	414.15	481.8	507.3	881.8	953	928.4	1854.8	1973	1854.4
	567	10.2	61.7	88.4	69.1	126.5	163.1	180.2	236.1	277.5	384.8	462.7	487.6	846.2	920.9	896.6	1783.7	1902.9	1789.6
	568	3.8	64.8	83.8	57.2	124.4	158.7	166	229.5	274.9	363.45	444.2	472.6	803.7	887.6	858.7	1707.7	1835.6	1718.7
	569	-5.9	58.9	85.2	49	121	154.7	150.4	224	263	346.5	429.4	455.5	765.7	853.7	828.8	1633.7	1771.7	1646.8
	570	-9.6	59.3	80.1	43.5	112.3	146.7	143.9	217.1	249.9	325.9	407.8	436.7	733.65	820.2	798.2	1563.3	1696.2	1581.5
	571	-13.8	56.7	76.1	39.8	110.2	144	133.3	202.4	241.3	312.35	395.3	418.4	697.4	782.7	761.5	1491.1	1623.7	1507.9
	572	-10.6	54.8	76.4	34.2	107	139	127.2	200.2	234.7	296.45	376.9	402.8	677.65	760.9	740.6	1413.8	1540	1433.8
	573	-6.3	46	71.9	34.1	94.3	130.7	125.3	186.3	221.7	286	360.1	385.8	651.85	730.3	705.7	1357.4	1468	1379.1
	574	-12.1	44.4	62.3	35	91.1	120.5	122.2	174.4	209.8	275.1	346.2	369	624.2	695.3	675.1	1299.6	1407.8	1313.4
	575	-12.8	39.5	54.8	34	86.8	107.2	115.9	164.7	198.4	273.35	329.5	348	599.9	664.1	643.7	1239.4	1351.9	1234.9
	576	-2.6	35.2	54	30.4	78.9	106.2	114.8	159.9	189.6	264.2	314.8	336	575.1	630.9	613.7	1186	1282.8	1183.6
	577	-3.8	38.3	49.9	33.3	75.6	97	106.2	145.9	178.2	253.45	295.9	318.6	551.45	603.9	586.2	1132.4	1221.7	1130.3
	578	-5.7	35.9	48.6	26.8	71.8	90.4	96	139	167.4	242.35	283.1	304.4	529.75	582.9	564	1073.1	1157.4	1076.2
	579	-1.9	34	45.7	27	67.1	83.9	92.5	131.3	153.8	230.7	270	287.5	506.2	552.2	538.5	1027.1	1104.6	1027.9
	580	1.1	35.3	43.9	28.1	65.4	76.5	80.7	123.7	138.4	224.9	261.2	271.7	485.2	528.1	515.2	983.7	1058.9	981.4
	581	3	30.3	44.4	28.4	58.7	74.9	79	112.9	133	219.1	247	259.9	465.8	503.8	489.5	942.4	1007	939.5
	582	6.4	30.59	42.24	30.4	57.39	71.94	78.4	104.79	126.84	209.95	232.49	246.14	446.75	479.39	467.84	904.65	961.29	901.74
	583	7.8	29.53	40.7	32.4	56.13	70.5	76	100.53	118.8	201.1	219.53	232.2	428.8	457.93	445.6	869.05	918.63	865.4
	584	12.67	30.86	38.73	36.66	56.55	68.43	78.66	99.95	113.93	192.19	202.75	221.33	413.86	436.15	427.03	837.66	881.55	829.23
	585	15.24	30.08	36.05	37.93	54.06	62.61	79.93	98.96	108.11	186.21	193.86	208.21	398.03	416.96	405.91	801.28	839.86	789.51
	586	17.25	28.86	34.04	38.85	51.89	58.46	78.22	94.99	103.86	178.8	184.39	194.76	382.77	400.79	384.66	768.42	799.49	757.26
	587	20.93	27.38	31.16	40.63	46.63	57.04	79.26	90.38	97.32	170.65	172.98	181.62	370.91	381.98	369.02	737.71	764.18	720.42
	588	21.97	27.75	29.49	41.77	44.73	52.96	79.45	86.14	94.45	164.49	166.04	171.25	352.75	358.74	349.95	709.75	731.14	691.55
	589	23.6	26.59	27.59	40.75	43.65	50.87	76.91	82.91	89.96	159.5	160.01	163.06	340.03	342.91	336.06	679.23	698.41	658.96
	590	23.61	24.32	26.39	40.09	41.38	48.57	74.01	79.59	87.49	153.91	151.04	157.99	322.65	325.74	316.39	649.95	671.34	625.39
	591	22.95	24.21	25.28	37.78	39.31	45.58	72.55	74.96	82.55	149.45	146.02	149.95	308.55	312.72	299.55	618.45	637.92	594.15
	592	22.13	23.69	25.23	37.57	39.14	42.57	68.63	72.89	78.77	144.15	139.34	145.18	292.83	295.14	285.68	590.53	603.44	572.78
	593	22.35	21.98	22.91	36.86	37.33	40.38	66.1	68.17	74.39	136.21	134.19	136.73	278.7	279.09	272.83	564.95	579.99	544.43
	594	21.22	20.67	21.97	35.1	35.26	39.89	62.63	65.24	71.22	130.56	127.47	130.71	261.94	264.47	254.11	535.94	548.07	518.51
	595	19.41	20.11	21.15	32.72	33.23	37.32	58.7	62.29	66.96	125.04	122.83	124.18	248.7	249.53	241.68	512.25	529.43	488.88
	596	19.04	18.99	19.8	31.06	31.59	35.95	58.03	59.71	65.14	118.21	115.99	117.23	234.12	232.79	230.23	486.12	498.49	468.53
	597	18.05	17.46	18.87	29.49	29.04	33.58	54.91	56.52	62.05	111.85	109.04	111.37	222.08	222.24	216.97	463.53	475.44	446.67
	598	16.77	16.09	18.01	27.89	27.95	32.65	50.67	54.1	57.83	107.6	106.48	105.87	207.39	207.58	203.17	439.99	453.98	421.97
	599	16.54	15.15	17.4	26.14	26.72	30.19	47.76	51.18	57.62	104.37	101.06	103.86	195.2	194.26	191.16	415.9	427.66	399.16
	600	15.65	15.78	16.1	25.74	25.97	28.53	45.68	49.49	52.21	98.23	95.24	97.9	186.05	185.34	181.6	397.9	408.24	382.4
	601	14.57	14.45	15.89	23.82	24.38	28.53	43.96	46.13	51.12	92.9	89.42	92.51	176.98	178.62	170.71	377.53	388.62	361.81
	602	13.65	13.74	14.94	23.22	22.75	27.31	42.11	44.68	48.55	88.35	84.61	89.03	167.72	167.49	164.13	357.07	367.89	342.43
	603	13.01	12.7	13.11	22.82	22.57	24.77	39.96	41.96	45.32	83.91	80.19	84.16	160.45	160.21	155.46	341.75	350.51	327.76
	604	12.15	13.32	13.04	21.47	21.4	24.76	37.5	40.16	43.57	79.535	77.9	80.25	153.4	155.21	148.77	323.25	333.51	310.17
	605	12.44	11.68	11.88	20.91	20.73	23.08	36.42	37.77	41.61	76.135	74.97	75.25	147.08	146.92	143.01	302.73	309.42	291.81
	606	11.66	11.08	11.13	18.92	18.87	20.7	33.63	35.13	39.34	72.33	71.25	71.07	139.24	139.35	134.67	289.09	297.55	276.17
	607	10.15	10.43	11.45	18.72	18.34	20	31.11	33.31	36.71	68.505	66.25	69.81	132.49	132.95	130.18	272.89	282.65	261.28
	608	9.7	10.29	11.32	16.77	17.33	20.38	29.62	32.7	35.5	65.58	64.08	66.54	126.7	127.85	124.41	258.25	268.25	247.11
	609	9.52	9.79	10.72	16.01	16.94	19.36	29.08	30.73	34.07	62.635	61.93	62.77	121.86	122.45	119.18	241.71	251.95	229.38
	610	9.32	9.2	10.75	15.56	16.05	18.14	27.6	30.56	34.38	60.23	58.52	60.57	116.22	116.33	113.74	230.22	237.23	220.84
	611	8.14	8.59	9.46	14.64	14.2	18.31	27.33	27.85	31.36	57.575	56	57.47	110.65	110.65	108.09	219.85	225.25	211.89
	612	8	8.37	9.52	14.92	13.62	16.69	25.81	27.26	29.46	54.27	52.87	54.15	106.59	106.55	103.95	205.04	210.15	197.25
	613	8.17	7.86	9.19	14.18	13.33	15.61	24.54	25.3	27.37	52.355	50.87	52.81	100.3	99.36	99.13	192.7	198.56	184.73
	614	7.23	7.86	8.84	13.21	12.99	15.25	23.32	24.1	26.32	49.205	47.65	50.08	95.87	96.19	94.41	183.07	189.69	175.31
	615	6.83	6.95	8.62	12.25	11.57	14.11	22.17	23.12	25.24	46.48	45.35	46.73	91.46	92.39	89.21	175.51	180.19	169.51
	616	7.23	6.49	7.93	12.06	11.73	12.9	21.32	22	24.35	45.07	43.71	45.48	88.205	88.75	85.89	167.38	171.05	161.94
	617	6.81	6.21	7.27	11.2	11.41	12.71	20.22	21.62	23.83	42.755	41.5	43.7	84.185	84.5	81.86	161.19	164.25	156.12
	618	6.29	5.99	6.8	10.21	11.26	12.51	19.09	20.1	21.7	41.385	39.7	41.8	80.595	81.53	78.17	155.78	158.27	151.8
	619	5.81	6.52	5.74	10.25	10.01	12.18	18.1	19.04	20.03	38.845	37.4	38.88	77.325	77.87	73.97	148.38	150.06	143.89
	620	5.9	5.8	5.87	9.21	9.2	11.33	17.42	18.92	19.5	37.785	37.24	36.88	74.2	74.18	71.89	143.64	145.27	139.68
	621	6.47	6.3	5.6	9.26	9.63	9.98	17.46	18.05	19.47	36.41	35.79	35.85	71.535	72.06	68.35	136.8	139.12	131.82
	622	6.17	5.01	5.33	9.39	8.63	9.84	17.13	16.13	18.01	33.73	32.58	33.14	67.23	66.2	64.7	132.04	135.11	125.41
	623	4.97	6.05	4.88	8.96	8.45	9.9	15.71	16.59	17.16	32.63	32.56	32.37	64.695	65.68	62.6	126.93	130.74	122.01
	624	4.75	5.31	4.33	8.93	8.91	9.46	14.29	15.69	16.93	31.12	31.16	31.66	61.99	61.7	61.36	121.93	125.1	117.84
	625	4.75	4.47	4.53	7.72	8.03	8.86	13.6	14.78	16.98	30.205	29.72	30.65	59.745	59.25	59.26	117.03	119.73	113.35
	626	4.13	4.39	5.34	6.81	7.9	8.6	13.57	14.47	15.97	29.31	29.23	29.11	57.005	56.66	57.17	111.61	115.28	107.76
	627	4.87	4.22	5.03	7.28	8.12	8.01	13.82	13.6	14.9	27.745	27.21	27.58	55.59	54.66	54.98	107.12	109.87	102.83
	628	4.28	4.19	4.49	6.88	7.95	7.39	13.24	14.47	14.35	26.885	26.96	26.99	53.46	53.92	51.9	102.99	105.03	99.85
	629	4.22	4.68	4.33	6.31	7.43	7.3	11.52	13.84	13.92	26.7	26.61	26.46	51.205	52.26	49.52	99.45	103.32	94.95
	630	3.15	3.55	4.19	5.61	6.03	7.18	10.67	13.2	13.93	25.655	25.08	24.96	48.51	48.84	47.99	95.01	97.3	92.53
	631	3.3	3.78	3.9	6.03	6.1	7.38	10.98	12.34	13.31	24.4	24.07	24.67	47.37	48.06	45.84	92.41	93.96	90.02
	632	4.2	4.58	3.85	6.03	6.86	6.46	10.97	11.37	13.02	23.505	23.66	23.44	45.735	46.23	45.21	89.225	92.27	86.15
	633	4.28	4.12	3.55	6.28	6.72	6.22	10.53	10.84	13.07	22.755	23.41	22.32	44.635	45.51	43.18	86.295	89.74	82.27
	634	3.82	3.64	3.63	6.51	5.97	6.42	10.93	11.2	11.72	21.735	21.56	21.92	43.305	42.83	41.51	84.165	85.51	80.55
	635	4.05	3.68	3.74	6.24	5.49	6.48	10.47	10.41	11.04	21.19	20.94	21	41.745	41.34	40.45	81.065	82.24	78.19
	636	3.22	3.13	3	5.8	5.19	6.11	10.11	9.55	12.03	20.275	18.93	20.37	40.275	39.31	39.21	77.715	78.4	75
	637	2.86	2.72	3.04	5.48	5	6.3	9.69	9.19	11.53	20.005	19.27	19.3	38.37	37.59	37.53	74.28	74.57	72.37
	638	3.08	3.37	3.29	5.55	4.79	5.54	9.53	9.96	10.32	18.915	18.43	19.34	37.09	36.45	35.79	71.69	71.76	69.68
	639	3.36	3.02	2.82	4.69	4.81	4.99	8.9	8.77	9.69	17.895	17.48	18.34	35.96	35.2	35.19	69.005	69.59	66.89
	640	2.9	2.73	3	4.47	4.98	5.56	8.23	9.3	9.89	17.58	18.03	17.71	34.62	34.7	34.08	66.025	67.14	64.45
	641	3.079	2.725	2.6	4.999	4.535	5.07	7.969	8.455	8.94	17.615	18.155	16.83	34.749	34.385	34.17	64.609	65.645	62.63
	642	2.652	2.892	2.501	5.142	5.172	4.861	7.822	9.142	8.901	17.146	17.502	17.161	33.132	32.412	33.101	63.852	64.932	62.021
	643	2.358	3.063	2.11	4.028	4.873	4.32	7.488	8.543	8.48	16.739	16.853	15.95	31.798	32.173	30.3	60.818	61.863	58.65
	644	2.62	2.232	3.273	4.83	3.992	4.943	8.11	7.712	9.543	15.892	14.652	16.273	31.59	31.302	30.413	59.395	59.732	57.593
	645	2.622	2.277	2.771	3.682	4.037	4.361	7.402	7.577	8.831	15.578	14.477	15.561	30.382	30.267	28.701	56.697	57.057	54.541
	646	2.586	1.97	2.245	3.986	3.92	4.215	7.126	7.33	8.675	14.687	14.31	14.715	28.996	28.55	28.275	54.896	56.22	52.405
	647	2.326	2.053	2.139	3.766	3.893	4.399	7.286	7.543	8.109	14.387	14.423	14.349	28.216	27.783	27.899	53.061	53.593	51.779
	648	2.391	1.898	2.584	3.841	3.388	4.474	7.301	7.118	7.944	14.712	14.058	14.964	27.581	26.268	27.954	51.931	52.048	50.874
	649	2.464	1.91	2.117	3.794	3.358	4.217	6.894	6.898	7.477	14.016	13.088	14.207	26.364	25.628	25.967	50.209	50.388	48.897
	650	2.53	2.017	2.38	3.829	3.731	4.17	7.419	6.551	7.86	13.589	13.291	13.52	25.439	25.491	24.4	49.434	49.691	48.19
	651	2.303	2.059	2.108	3.675	3.567	4.19	7.125	6.907	8.13	13.321	13.007	13.44	25.205	24.917	24.59	47.285	47.627	46.04
	652	2.065	1.576	2.119	3.612	3.642	3.846	6.122	6.282	7.286	12.323	11.852	13.056	24.012	23.302	24.046	45.302	46.242	43.686
	653	2.199	2.059	2.072	3.64	3.674	3.672	6.11	6.554	6.722	11.92	12.144	12.572	23.765	22.914	24.132	44.54	46.074	42.522
	654	1.957	2.7	2.023	3.276	4.008	4.249	5.796	6.268	6.779	11.635	11.748	11.849	23.386	23.338	23.379	42.496	43.228	41.709
	655	2.048	2.515	1.955	3.606	3.836	3.654	6.096	6.196	6.814	11.125	11.266	11.824	22.746	22.796	22.154	41.686	42.296	40.534
	656	1.904	2.204	1.55	3.542	3.364	2.879	5.882	5.694	6.229	10.708	10.704	10.929	22.502	21.864	22.099	40.652	40.664	39.599
	657	1.626	1.908	2.291	3.268	3.098	3.448	6.034	5.71	6.068	10.856	10.52	10.868	20.964	21.01	20.158	39.369	39.44	38.538
	658	1.658	1.7	2.441	3.217	3.317	3.493	4.994	5.595	6.653	10.301	10.105	10.633	20.399	20.425	20.073	38.069	38.815	37.023
	659	1.615	1.797	2.053	2.671	3.22	3.383	4.788	5.631	5.493	10.689	10.101	11.003	19.898	19.511	20.193	36.663	37.181	36.053
	660	1.704	2.113	2.466	2.742	3.358	3.54	4.935	6.25	6.208	10.353	10.92	10.888	19.81	19.37	20.188	36.095	36.98	35.148
	661	1.709	1.79	1.984	2.74	2.948	3.379	5.016	5.775	6.081	9.821	9.805	10.061	19.726	19.705	19.171	34.461	34.545	33.801
	662	1.728	2.108	1.495	2.54	2.946	3.253	4.954	5.511	5.085	9.621	9.991	9.695	18.989	19.101	18.245	34.434	35.231	33.005
	663	1.638	1.372	1.808	2.538	2.014	3.075	4.479	4.923	5.294	9.669	9.223	10.034	18.449	17.913	17.944	32.839	32.523	32.114
	664	2.034	1.421	1.699	2.997	2.297	3.065	4.729	4.717	5.143	9.144	8.777	9.493	18.309	18.017	17.533	31.724	31.477	30.903
	665	2.001	1.569	1.836	2.889	2.458	3.122	4.162	4.7	6.009	9.091	8.93	9.419	17.558	16.65	17.679	31.593	31.92	30.479
	666	1.625	0.995	1.575	2.626	2.429	2.869	3.868	4.553	5.546	8.673	8.603	8.916	17.368	16.673	17.536	30.408	31.303	28.986
	667	1.465	0.89	1.274	2.655	2.439	2.537	3.949	4.767	5.231	8.758	8.637	8.551	16.194	16.267	15.541	29.279	29.737	28.241
	668	1.073	1.349	1.418	2.06	2.387	2.523	4.222	4.612	4.471	8.851	8.572	8.721	15.352	15.912	14.581	28.967	29.912	27.811
	669	1.093	1.175	1.595	1.843	2.661	2.362	4.306	4.075	4.53	8.123	8.055	8.53	15.696	15.925	15.25	28.191	28.885	27.28
	670	1.395	1.246	1.479	2.166	2.241	2.706	4.109	3.929	4.796	8.28	8.339	8.356	15.279	14.519	15.316	27.569	27.379	27.036
	671	1.582	1.342	1.603	2.13	2.035	2.457	4.03	4.125	4.414	8.28	8.235	8.304	14.531	13.815	14.634	26.386	26.375	25.784
	672	1.491	1.555	1.165	2.128	2.004	2.059	4.073	4.01	4.099	7.377	7.236	7.759	14.287	14.046	13.669	25.802	25.826	24.919
	673	1.472	1.549	1.111	2.183	2.138	2.294	4.258	3.932	4.455	7.227	7.595	7.425	13.922	13.005	14.005	25.902	25.535	25.435
	674	1.3	1.201	1.468	2.198	1.862	2.032	3.841	3.915	4.333	7.182	7.56	7.003	13.582	13.04	13.573	24.287	24.18	23.843
	675	1.488	1.45	1.082	2.392	2.208	2.105	4.039	3.723	4.048	6.985	7.272	6.553	13.029	12.582	12.703	23.574	23.242	23.133
	676	1.433	1.338	1.187	1.772	1.954	1.94	3.789	3.665	3.718	6.877	7.454	6.717	12.776	12.374	12.507	23.531	23.554	22.837
	677	1.243	1.111	1.426	1.721	1.735	2.251	3.698	3.048	3.964	6.528	6.671	6.924	12.104	11.421	12.214	22.509	23.111	21.334
	678	0.925	0.952	1.102	2.06	1.631	1.878	3.364	3.588	3.875	6.36	6.219	6.778	12.162	11.749	11.808	21.377	21.179	20.808
	679	1.225	0.96	1.339	2.36	1.737	1.759	3.592	3.384	3.619	5.768	5.492	6.478	12.091	11.562	11.388	21.156	20.872	20.208
	680	1.193	0.941	1.204	1.951	1.816	1.931	3.455	3.586	3.899	6.48	6.207	6.779	11.889	11.527	11.789	20.794	20.937	20.189
	681	1.363	1.113	0.97	2.104	1.83	1.688	3.522	3.041	3.479	5.903	5.811	5.999	11.458	10.921	11.219	19.948	19.721	19.399
	682	0.905	1.336	1.228	2.031	1.853	1.888	3.123	3.15	3.825	6.045	5.912	6.694	10.935	10.512	11.034	19.19	19.692	18.364
	683	0.822	1.059	0.964	1.876	1.848	1.771	3.156	2.944	2.976	5.66	5.65	5.91	10.809	10.77	10.37	18.494	18.5	18.01
	684	1.12	0.755	1.39	1.912	1.515	2.19	2.913	2.384	3.402	5.647	5.109	6.166	10.79	10.249	10.566	18.09	17.349	18.066
	685	1.416	0.703	1.3	1.831	1.686	2.046	2.918	2.545	3.254	5.433	5	5.755	9.815	9.02	9.845	17.9	17.56	17.475
	686	1.036	0.943	0.892	1.807	1.439	1.62	2.76	2.949	3.16	4.923	4.568	5.217	9.736	9.268	9.367	17.291	17.538	16.207
	687	0.954	0.972	0.993	1.04	1.576	1.696	2.272	2.98	2.913	4.7125	4.478	5.193	9.544	8.833	10.003	16.534	16.383	16.433
	688	1.04	0.956	0.907	1.397	1.527	1.434	2.295	2.76	2.667	4.996	5.137	5.265	9.104	8.907	9.025	16.014	16.517	15.235
	689	0.699	1.294	0.903	1.308	1.459	1.508	2.394	2.685	2.89	4.854	5.293	4.992	8.777	8.793	8.922	15.487	16.223	14.912
	690	0.977	1.106	0.708	1.064	1.384	1.591	2.385	2.434	2.936	4.83	4.748	5	8.979	8.738	8.83	15.039	15.178	14.51
	691	0.792	0.998	1.096	1.254	1.373	1.77	2.685	2.253	2.973	4.505	4.63	4.705	8.785	8.332	8.853	14.29	14.162	14.033
	692	0.912	1.104	0.829	1.593	1.307	1.555	2.413	2.534	2.574	4.2465	4.665	4.653	8.642	8.164	8.703	14.382	14.284	14.063
	693	0.925	1.011	0.915	1.47	1.264	1.592	2.187	2.535	2.568	4.284	4.64	4.674	8.101	7.714	8.362	13.661	13.474	13.722
	694	0.899	0.987	0.8	1.513	0.881	1.677	2.15	2.35	2.309	4.478	4.233	4.68	7.777	6.969	7.968	13.402	12.619	13.568
	695	0.719	0.702	0.892	1.422	1.153	1.718	2.019	2.116	2.526	4.1665	3.924	4.466	7.308	7.011	7.302	12.878	12.051	13.402
	696	0.694	1.061	0.614	1.335	1.345	1.185	2.35	2.189	2.159	3.9475	4.117	4.135	7.139	7.139	6.888	12.439	12.219	12.408
	697	0.794	0.612	0.69	1.054	1.115	1.03	2.044	1.907	2.379	3.693	3.758	3.728	6.686	6.42	6.624	11.876	11.75	11.674
	698	0.934	0.738	0.846	1.379	0.904	1.111	2.214	1.934	2.383	3.4085	3.532	3.312	6.84	6.269	6.55	12.03	11.539	11.66
	699	0.913	0.809	0.696	1.413	1.079	0.974	1.914	1.931	2.462	3.3665	3.53	3.453	7.04	6.41	6.788	11.52	11.38	10.778
	700	0.366	0.681	0.595	0.709	0.838	1.214	1.481	1.728	2.287	3.476	3.681	3.442	5.948	5.995	5.956	10.968	11.495	10.496

## Sheet: Supplementary Fig.1B
		Fluorescence intensity difference (ΔI)																Inset:	Maximal ΔI
	λ (nm)	[CLR18] (μM) 0.78			1.56			3.12			6.25			12.5				[CLR18] (μM)	FAM			MT
	300	44.1	49	31.3	51.6	42.7	42	51	64.3	52.8	48.9	71.7	56.7	47.5	49.7	43.5		0.78	160.85	135.08	318.87	84.93	76.51	104.41
	301	43.2	40.1	34	48.3	46.8	43.3	53.4	53.3	51	59.3	63.5	59	54.3	52.2	50.2		1.56	922.98	769.5	859.06	162.14	154.44	150.04
	302	43.7	41.3	36.3	50	49.7	49.6	59.2	56	54.4	70	69.9	68.6	73.3	65.6	65		3.12	2729.42	2456.89	2532.75	325.33	300.71	300.61
	303	45.2	41.7	38.7	50.6	50.9	49.6	62.5	62.1	60.4	77.9	81.9	77.9	93.2	83.1	83.7		6.25	5729.42	5626.89	5799.75	529.93	532.21	526.51
	304	47.1	44.3	42.9	55.9	54.9	54.6	70	66.1	66.4	92.1	94.9	91.8	120.3	109.5	111.4		12.5				942.41	912.08	913.19
	305	48.5	44.8	42.9	57.9	57.1	55.4	77.8	75.3	73.8	108.3	110.9	107.5	152.6	143.2	141.8
	306	48.3	46.3	45.7	63.2	61.6	62.1	89.1	83.5	83	128.5	126.3	123.3	188.5	176.1	175.3
	307	51.2	49	47.4	71.4	62.7	68	100.3	93.4	90.8	148.1	146.8	144.5	225	212.5	213.2
	308	51.5	51	50.2	74.2	68.7	70.1	114.3	106.2	105	170.7	167.7	165.1	265.7	250.9	251
	309	55.8	52.3	53.5	80.4	73.7	73.3	125.9	115.2	117.4	195.5	190.6	186	302.3	292.7	287.4
	310	56.5	53.2	58.7	84.6	81.4	82.4	136.1	128.6	133.9	216	211.7	207.2	348	327.9	324.4
	311	61	57.1	61.4	93.1	89.1	90.2	150.5	146.4	143.9	235.1	237.5	228.9	386.8	376.4	365.8
	312	62.4	60.8	62.9	104.1	95.8	93.8	168.1	159.7	152.1	260.3	260.8	247.1	426.6	412.6	406.1
	313	65	63.4	69.6	109.7	106.2	99.6	181.1	167.9	170.2	285.2	282.8	272.6	468	451.6	443.4
	314	70.3	61.6	72.6	114.7	108.7	108.3	198	179.2	183.9	304.9	300.9	295.5	510.3	490.5	486.1
	315	66.8	61.5	79.2	115.2	116	113.2	210.5	193.4	195.9	324.8	323	314.7	551.4	533.7	521.6
	316	67.6	66	80.3	123.6	120.6	118	219	203	205.4	342.1	341.6	335	593.5	566.4	552.9
	317	73.7	67.3	84.5	135.2	125.5	123.6	230.9	214	217.8	365	356.3	353.8	631	596.4	591.9
	318	71.8	70.4	86.5	135.4	129	127.9	240.2	225.1	225.1	383.3	382.4	369.5	659.9	632	623.6
	319	73.2	71.9	87.1	140.7	131.7	132.5	249.7	233.8	235.5	398.5	396.7	385.9	691.3	665.9	656
	320	72.9	68.8	90.2	140.7	136.2	137.3	257.8	242.5	240.3	417.1	410.9	401.7	721	694.4	684.4
	321	76.9	71	93.3	144.4	136.2	141	267.6	248.4	247.8	430.7	427	421.6	746.7	719	711.7
	322	76	71.9	91.8	148.5	138.7	139.9	274	254.1	258	445.2	443.7	435.7	779	748.5	742.2
	323	77.55	73.99	93.66	148.65	138.99	138.86	281.25	261.09	268.06	456.75	457.79	451.76	806.75	773.89	766.36
	324	80.12	74.51	97.23	154.42	138.81	140.43	288.32	268.91	268.63	469.32	467.91	463.83	833.62	797.11	787.33
	325	81.36	75.32	99.65	157.86	143.92	145.15	294.76	276.62	273.85	485.46	483.42	473.35	847.36	822.52	808.75
	326	82.75	71.76	98.74	160.25	145.96	146.44	299.65	278.66	280.44	495.15	491.06	482.24	868.75	838.86	829.94
	327	84.26	74.23	102.08	157.66	148.33	149.38	304.76	283.03	289.38	505.16	497.63	494.58	882.46	847.23	853.88
	328	84.66	76.6	102.34	160.76	150.6	150.54	312.86	289.1	291.24	509.96	510.7	501.94	895.36	865.6	864.54
	329	84.49	75.75	102.74	164.39	151.65	149.44	314.19	289.85	297.14	518.19	513.75	508.64	911.39	880.65	873.64
	330	83.46	75.08	101.45	160.26	153.48	152.45	316.06	294.78	296.75	520.76	520.38	513.05	928.26	894.58	886.85
	331	83.46	73.77	105.59	160.76	154.17	150.39	320.46	300.17	297.09	529.36	526.37	517.39	933.36	907.77	899.99
	332	84.48	76.15	104.16	161.98	153.25	149.56	321.68	301.65	300.96	527.78	525.25	523.56	935.48	900.65	911.46
	333	84.93	76.51	104.41	162.03	153.71	153.01	325.33	300.71	300.61	529.93	532.21	526.51	945.83	910.81	910.81
	334	84.04	75.14	103.64	162.14	154.44	150.04	322.14	297.74	301.34	531.84	526.04	524.34	942.54	913.84	913.64
	335	81.61	73.78	102.29	160.81	150.08	149.89	319.91	296.48	301.49	528.01	529.78	524.69	942.41	912.08	913.19
	336	80.05	71.95	100	159.55	149.85	148.4	318.75	293.45	300.2	527.95	528.35	524.1	936.85	916.25	916.5
	337	79.05	71.92	101.18	159.95	149.02	146.38	314.45	290.32	299.58	524.15	523.62	520.98	937.45	905.82	913.88
	338	77.78	70.43	98.84	158.78	145.73	145.04	309.78	286.63	293.24	523.88	517.83	516.84	931.18	899.53	911.84
	339	77.02	69.7	96.43	159.42	145.1	144.43	307.42	285	289.83	518.12	513	513.93	917.92	893.5	899.83
	340	76.24	67.42	96.3	154.54	144.62	143	303.74	276.72	285.2	507.74	508.72	509.3	910.04	880.02	887.4
	341	72.94	66.49	94.56	150.64	141.39	138.56	295.74	276.39	281.26	496.14	499.09	503.06	895.24	877.99	872.86
	342	68.35	65.57	93.18	148.75	139.37	136.48	293.25	269.77	272.98	484.95	489.17	492.68	876.65	856.77	864.48
	343	67.91	63.27	90.92	144.51	135.32	134.52	283.41	266.22	269.52	479.21	475.72	481.72	862.31	838.12	845.62
	344	66.91	59.86	88.52	139.57	131.53	131.12	271.87	259.73	261.92	468.27	465.93	471.32	845.27	822.23	829.72
	345	63.51	58.17	86.48	135.81	128.54	127.48	265.51	249.74	254.58	459.51	457.24	462.18	823.01	805.14	813.88
	346	61.5	55.14	83.29	133.38	125.53	124.89	258.48	240.63	243.79	444.78	445.63	448.79	800.88	780.83	791.69
	347	59.58	55.79	82.02	128.28	123.1	123.42	249.88	231.4	241.12	428.08	433.1	437.02	777.68	762.5	770.92
	348	60.2	53.36	79.23	125.1	118.69	119.43	239.2	224.59	230.63	414.8	421.29	420.73	760.6	742.79	750.23
	349	59.35	52.69	76.29	121.28	114.07	114.39	232.48	218.37	220.89	404.48	404.67	404.89	733.98	723.97	730.99
	350	55.29	50.28	72.47	115.26	110.53	110.36	220.36	206.63	213.06	391.66	391.93	395.66	710.06	700.53	710.46
	351	54.2	49.02	69.02	113.39	105.29	106.52	215.39	195.89	203.32	377.69	376.39	384.62	686.59	671.09	684.22
	352	50.87	46.25	68.18	108.01	103.59	104.61	206.91	189.79	199.41	361.61	363.69	373.01	658.71	651.79	661.11
	353	48.26	44.15	66.14	104.34	99.38	98.99	196.14	183.28	190.19	347.94	349.28	363.39	636.84	627.28	640.19
	354	46.55	42.06	63.68	101.77	97.31	94.69	187.37	174.51	180.29	336.47	337.71	346.19	614.97	604.11	615.99
	355	44.86	41.78	60.38	96.82	93.01	92.37	182.12	171.21	176.57	320.72	325.61	334.27	593.52	583.81	592.17
	356	42.83	39.29	58.94	94.81	88.39	87.73	174.81	164.09	167.63	309.11	312.59	318.13	568.91	556.09	574.63
	357	40.33	38.24	56.37	90.17	86.22	85.74	167.67	157.82	160.44	298.07	299.12	304.64	550.27	534.72	554.74
	358	39.15	35.74	51.88	87.13	80.86	81.99	160.33	150.46	154.59	287.33	285.96	289.99	526.33	515.16	528.59
	359	37.75	33.61	50.88	83.02	77.34	77.56	153.22	144.05	149.51	273.72	272.15	281.71	502.32	499.55	508.91
	360	36.18	32.26	48.77	79.08	75.13	76.06	147.57	140.46	143.66	257.37	261.26	268.86	479.57	479.76	489.86
	361	34.46	30.84	46.75	76.95	72.37	72.42	141.97	134.27	137.67	246.37	249.47	257.77	461.87	459.17	470.07
	362	32.34	29.42	45.79	73.14	69.03	70.15	137.2	128.93	133.31	234	237.33	245.21	446	441.23	450.41
	363	31.25	29	44.46	71.14	64.97	67.05	131.49	125.3	128.68	220.19	223.5	230.88	423.89	417.6	430.08
	364	29.64	26.22	41.02	66.96	62.63	64.76	125.27	118.32	122.76	207.37	213.02	218.36	401.97	399.62	413.86
	365	29.01	25.65	39.56	64.98	59.67	62.25	123.78	112.66	118.08	196.88	199.76	210.38	385.08	383.36	392.08
	366	28.34	24.48	36.66	61.39	57.85	58.92	116.2	107.67	112.31	188.8	193.67	198.31	371.2	362.67	378.01
	367	26.09	22.95	35.26	57.05	55.41	55.1	110.16	104.73	107.81	181.96	184.63	189.01	353.66	351.23	360.71
	368	25.2	22.6	34.9	55.54	52.85	53.73	105.83	100.74	104.3	174.53	174.44	180.1	336.53	333.34	350.2
	369	23.73	20.79	32.5	54.05	49.33	51.47	103.25	94.18	98.67	166.05	165.68	173.27	319.45	318.98	334.07
	370	21.55	20	29.99	51.02	48.63	48.25	95.69	90.64	92.1	157.19	159.74	164.5	303.29	304.44	315.2
	371	21.05	19.33	29.62	47.61	45.55	46.07	91.89	86.56	88.81	148.79	153.76	158.71	292.39	288.66	298.21
	372	20.74	18.07	27.56	45.98	41.84	43.45	87.76	82.85	83.77	143.16	146.44	151.87	279.06	272.74	285.87
	373	19.28	16.75	27.48	43.99	41.45	42.28	82.64	78.53	80.82	136.06	138.89	145.86	262.26	257.99	269.96
	374	18.09	16.3	25.25	40.56	38.93	39.07	77.45	73.83	78.17	130.03	132.41	138.34	246.13	244.91	256.24
	375	17.31	15.75	23.63	40.37	38.23	38.82	75.46	72.29	73.61	124.98	128.35	130.74	235.48	230.85	245.74
	376	16.54	14.78	22.06	39.25	35.35	36.6	71.29	68.56	70.03	120.49	123.02	124.48	225.59	216.82	232.88
	377	15.67	14.34	22.4	36.43	33.64	34.27	67.52	64.49	66.9	114.58	116.81	121.57	208.08	209.01	218.67
	378	14.71	13.09	21.14	35.03	32.37	33.18	65.5	61.57	64.84	110.25	112.97	116.31	198.35	196.97	208.71
	379	13.81	12.94	19.66	32.77	30.35	30.52	61.7	58.78	61.57	106.16	106	111.38	187.36	186.7	196.18
	380	13.95	12.43	18.3	31.47	29.35	29.82	59.55	57.02	58.6	100.52	101.71	106.44	178.72	176.91	184.54
	381	11.73	11.49	17.86	28.58	28.24	29.42	55.49	54.16	55.58	94.25	96.72	102.63	170.45	168.22	175.93
	382	11.57	10.71	17.26	27.45	26.14	27.11	54.46	51.78	53.81	89.2	92.27	96.89	161.9	162.27	166.99
	383	10.92	10.15	15.8	26.24	25.03	26.01	51.59	48.63	50.4	83.05	87.43	92.62	154.57	155.03	160.52
	384	10.25	10.09	15.46	24.61	24.03	23.72	48.6	46.07	47.88	80.69	84.62	86.89	148.45	146.74	154.09
	385	9.92	8.84	15.75	23.03	22.47	24.26	47.57	43.86	46.11	77.74	80.5	84.91	143.04	140.19	147.88
	386	9.54	8.32	14.65	22.16	21.55	23.25	43.85	41.25	43.65	74.6	74.67	80.74	134.12	134.07	141.43
	387	8.81	8.09	12.87	21.32	20.27	21.79	40.84	39.05	42.68	70.81	70.48	76.66	126.89	126.87	136.34
	388	9.11	8.43	13.01	20.3	19.22	20.4	39.31	38.18	40.44	67.03	67.91	73.14	123.56	121.83	130.31
	389	7.97	8.24	11.55	19.31	18.2	18.88	37.88	36.42	39.09	63.59	66.36	69.48	116.95	117.03	126.51
	390	7.18	7.99	10.27	18.76	17.45	18.62	35.74	34.04	36.74	61.34	63.38	66.02	111.89	111.66	119.74
	391	7.05	6.77	10.23	18.6	17.49	17.54	34.37	32.85	33.51	58.16	60.33	63.86	106.41	107.58	114.21
	392	6.29	6.2	9.98	17.29	16.09	16.74	33.06	31.41	32.56	54.49	58.11	60.07	102.4	103.66	108.88
	393	6.52	6.96	9.65	16.57	15.21	16.01	31.69	30.23	30.29	52.33	53.61	57.33	97.62	99.5	105.15
	394	5.33	6.27	8.96	15.48	14.24	15.46	30.2	28.55	29.4	49.98	51.21	56.05	94.34	95.73	99.23
	395	5.36	6.67	9.17	14.35	14	14.8	28.05	27.16	28.42	48.73	47.75	52.69	90.17	91.93	94.81
	396	4.97	5.73	8.38	14.03	13.24	13.34	27.44	25.46	26.62	45.22	47.77	49.82	86.47	86.84	91.01
	397	4.97	5.66	8.12	13.58	12.13	12.77	26.16	24.87	25.52	44.37	44.62	48.8	83.07	83.12	87.5
	398	4.3	4.92	8.05	11.99	11.68	12.81	24.39	23.92	25.24	41.82	43	46.61	78.95	79.08	82.66
	399	4.25	4.53	6.78	10.83	11.7	11.76	23.32	23.23	23.84	39.53	40.72	43.67	75.43	76.09	80.02
	400	4.28	4.5	6.44	10.77	10.21	10.66	22.07	21.04	22.6	37.66	39.05	42.55	71.73	72.81	75.78
	401	4.14	4.23	6.95	10.96	10.29	10.64	21.27	19.95	21.9	35.88	37.45	40.73	68.76	70.65	73.53
	402	3.55	3.92	6.68	10.25	9.92	10.98	19.31	19.43	21.06	34.1	36.06	39.53	65.24	66.27	70.1
	403	3.63	3.26	6.56	9.55	9.66	10.2	19.02	18.4	20.35	31.89	34.65	37.8	62.68	64.55	67.71
	404	2.93	3.06	5.85	9.3	8.62	9.1	17.62	17.74	18.7	31.22	32.52	35.23	60.8	62.27	65.72
	405	2.67	3.17	5.5	9.34	8.07	8.71	16.95	17.3	18.56	30.55	31.22	33.71	58.4	58.56	62.56
	406	2.75	3.52	5.2	8.37	8.02	8.58	15.95	15.66	18.32	29.56	30.1	32.9	53.69	56.99	61.17
	407	2.09	2.95	4.38	7.76	7.31	8.01	15.62	15.29	16.07	28.14	29.12	30.81	52.77	55.56	57.53
	408	2.2	3.35	4.51	8.27	7.16	8.06	14.31	15.1	15.09	26.54	28.46	29.98	50.01	52.61	55.52
	409	3.1	2.78	4.62	7.94	6.73	7.47	14.53	14.34	14.94	25.51	26.46	29.38	48.78	49.96	54.22
	410	2.62	2.93	4.68	7.01	6.97	7.56	13.71	14.2	15.2	24.56	26.76	28.85	46.71	47.04	52.38
	411	2.65	2.07	4.24	7.2	6.14	6.6	13.4	12.83	13.75	23.55	24.86	26.65	45.65	47.03	50
	412	2.26	2.38	4.55	6.42	5.96	7.07	12.5	12.45	13.73	23.25	24.5	26.47	43.7	44.64	48.37
	413	2.12	2.39	3.69	6.69	5.62	6.88	12.29	11.14	12.5	22.16	22.76	24.4	41.2	41.44	47
	414	1.29	2.15	3.89	5.9	5.31	6.11	11.04	11.4	12.4	20.14	22.04	23.1	40.16	40.72	43.57
	415	0.98	1.93	3.76	6.09	6.01	5.61	10.72	11.25	11.82	19.9	20.39	21.1	38.93	40.59	41.14
	416	0.99	1.95	3.89	5.4	6.02	5.92	10.03	10.74	11.77	18.96	20.21	21.29	37.19	38.99	39.66
	417	1.07	2.26	3.3	5.75	5.94	5.53	10.37	10.86	10.89	18.05	20.52	20.99	35.94	37.5	39.59
	418	0.97	1.62	1.99	5.17	4.58	5.2	9.45	10.15	9.6	18.44	18.85	19.93	34.93	35.72	37.1
	419	1.9	1.37	2.48	5.47	4.76	5.09	9.5	9.19	10.27	17.14	17.22	19.27	34.06	34.76	36.16
	420	1.91	1.24	2.34	5.24	3.65	4.77	9.92	8.93	9.96	17.62	16.97	19.08	32.31	33.36	34.98
	421	1.13	0.86	2.87	5.09	3.38	4.77	8.96	7.8	9.96	16.43	15.85	18.28	32.05	31.02	34.55
	422	0.63	1.05	3.01	4.87	3.52	4.77	8.38	8.19	9.66	15.65	15.9	17.97	30.9	31.31	32.98
	423	0.78	0.74	2.91	4.53	3.64	4.63	7.55	7.64	9.13	14.71	15.58	17.84	30.51	29.38	32.27
	424	0.51	0.82	2.67	3.74	4	4.24	7.65	7.79	8.58	14.25	15.21	16.98	27.92	29.71	31
	425	0.58	1.18	2.14	3.94	3.76	3.57	7.26	7.99	8.41	14	15.3	15.27	27.53	28.33	30.04
	426	0.13	0.67	2.31	3.58	3.26	3.96	6.86	6.45	8.43	13.23	14.01	15.37	26.56	26.83	29.34
	427	0.44	0.92	2.26	3.71	4.1	4.13	6.75	7.24	9	13.15	13.41	15.61	25.51	27.05	28.25
	428	-0.07	1.41	2.52	3.15	4.11	4.36	5.94	7.42	7.91	12.25	13.6	14.98	24.93	26.37	26.54
	429	0.01	1.22	2.62	2.85	3.53	4.12	6.07	7.55	7.65	12.13	12.99	14.31	24.34	25.36	26.43
	430	0.11	1.45	2.67	2.8	3.33	3.74	5.57	6.49	7.15	11.79	13.43	13.86	23.34	24.93	25.79
	431	0.21	1.1	2.2	2.93	2.75	3.71	5.49	5.98	7.26	10.91	12.52	13.55	22.35	23.76	25.32
	432	0.58	0.32	2.72	3.38	2.5	3.61	5.83	5.5	7.73	11.36	11.36	13.98	22.19	23.47	25.81
	433	-0.12	0.16	2.82	3.08	2.46	3.87	5.6	5.39	7.17	11.11	11.15	13.96	21.79	21.88	25.22
	434	0.14	0.66	2.03	2.28	2.59	3.47	5.35	5.45	6.13	11.02	11.39	12.17	20.81	21.51	24.11
	435	0.08	0.46	1.5	2.21	2.55	3.41	4.5	4.62	6.34	10.56	10.97	11.69	19.93	20.96	23.07
	436	-0.22	0.6	1.58	2.22	1.96	3.29	4.71	4.99	5.84	9.92	10.1	11.6	19.9	21.25	22.48
	437	0.7	0.84	1.89	2.62	2.44	3.44	5.2	5.35	6.18	10.62	10.93	12.22	19.84	20.06	22.43
	438	0.71	0.64	1.28	2.6	1.91	2.56	5.38	4.85	5.03	9.65	10.62	10.87	19.93	20.14	21.28
	439	0.94	0.9	1.61	2.51	2.1	2.94	5.2	4.68	6.05	10.13	9.69	11.18	19.71	19.45	20.45
	440	0.98	0.73	1.01	2.51	1.79	2.45	5.24	4.86	5.46	9.23	10.08	10.74	19.38	18.5	19.93
	441	2.07	0.61	1.53	3.3	1.81	2.72	5.26	4.99	5.29	9.32	9.42	10.23	20.17	18.85	19.65
	442	2.77	0.74	2.16	2.31	2.55	3.11	3.98	4.76	5.21	8.93	9.38	10.15	19.2	18.76	19.7
	443	3.35	0.78	1.21	1.6	2.43	2.5	3.88	4.66	4.42	8.46	9.17	9.73	20.2	18.51	19.05
	444	4.01	0.55	1.85	1.8	2.27	1.99	4.2	4.39	4.46	7.95	8.19	9.6	21.5	17.33	19.42
	445	4.26	0.8	1.5	1.56	2.21	2.61	4.34	4.4	4.8	7.57	8.86	9.32	23.01	17.74	18.25
	446	4.27	0.37	0.76	1.85	1.86	1.9	4.16	4.47	4.4	8.3	8.28	8.54	24.38	17.25	16.79
	447	3.93	0.41	0.91	1.75	2.27	2.11	3.5	4.57	4.72	7.78	8.75	9.61	25.3	16.47	17.5
	448	2.57	0.01	1.48	1.08	1.41	2.71	3.07	3.67	4.93	6.95	7.8	8.87	25.61	16.06	16.68
	449	2.32	0.31	1.11	1.34	1.58	2.15	3	4.11	4.23	7.47	7.88	8.73	25.72	16	16.6
	450	0.87	0.22	1.49	1.68	1.58	1.82	2.6	3.91	4.83	7.17	7.57	8.58	25.51	16.25	16.66
	451	0.55	0.71	0.89	1.84	1.7	2.11	3.36	4.18	4.14	7.24	8.01	8.42	25.66	15.65	15.33
	452	0.25	0.3	1.34	2.13	1.36	1.89	3.62	3.67	4.11	7.28	7.95	8.69	25.15	15.1	14.93
	453	0.05	0.17	1.131	2.16	1.64	1.961	3.83	3.54	4.241	7.95	8.12	8.281	24.61	14.97	15.251
	454	-0.47	-0.12	0.88	1.62	1.5	1.51	2.95	3.19	3.51	6.97	7.5	7.97	22.48	14.44	15.66
	455	-0.208	0.716	1.6	2.03	1.806	1.9	3.36	4.086	3.57	7.34	7.656	7.91	22.31	14.316	15.04
	456	-0.624	0.213	0.961	1.29	1.593	1.971	3.41	3.813	3.561	6.85	7.143	7.981	20.7	14.173	14.801
	457	-0.52	0.523	0.26	1.35	1.703	1.59	3.11	3.723	3.66	6.89	6.943	8.34	18.36	14.483	14.86
	458	-0.76	0.413	1.104	1.48	2.143	2.054	2.58	3.553	3.854	6.06	7.443	8.504	17.13	14.283	14.784
	459	-0.394	0	1.495	1.44	1.36	2.475	3.08	3.04	3.905	6.26	7.24	8.115	16.4	14.04	14.905
	460	-0.329	0.421	1.431	1.65	1.481	2.301	3.09	3.431	3.561	7.29	6.821	7.901	16.73	14.401	15.491
	461	-0.568	0.668	1.473	1.22	1.598	2.153	3.56	3.698	4.343	7.49	7.078	8.363	15.65	14.248	15.723
	462	0.06	0.184	1.867	1.58	1.254	2.257	3.19	3.344	3.887	6.98	6.574	8.287	15.44	14.004	15.597
	463	0.1	0.193	1.987	2.049	0.803	2.617	3.379	2.803	4.267	7.419	6.423	8.017	15.119	14.553	16.337
	464	0.259	0.45	1.47	1.722	0.86	2.33	3.532	2.93	3.91	7.462	7.12	8.28	15.202	15.06	16.22
	465	0.135	-0.413	1.283	1.631	0.38	1.863	3.401	2.61	4.093	7.521	6.56	8.583	15.921	14.09	16.583
	466	0.316	-0.31	0.604	1.745	0.26	1.714	3.885	2.92	3.374	8.235	6.5	8.944	15.455	14.69	15.894
	467	0.164	-0.849	1.593	1.705	0.45	2.453	4.065	2.34	4.583	8.655	6.93	9.153	17.205	15.55	17.533
	468	-0.289	-1.889	1.226	1.727	-0.71	2.696	4.177	1.47	4.516	8.467	6.62	9.636	18.787	16.04	18.206
	469	-0.352	-2.321	1.066	1.662	-1.29	2.586	4.272	1.03	4.856	9.412	6.29	10.726	19.022	15.88	20.276
	470	0.24	-2.539	1.682	1.751	-1.59	2.982	4.541	2	5.702	10.251	7.56	12.532	20.991	18.27	22.472
	471	0.12	-3.907	1.594	1.999	-2.5	2.774	5.119	1.01	5.624	11.309	7.23	12.594	23.269	18.46	25.044
	472	-0.399	-3.636	0.986	2.124	-2.65	2.386	5.464	1.16	5.596	12.394	8.36	13.686	25.904	21.77	25.826
	473	0.301	-2.9	1.778	3.194	-1.43	3.258	7.474	3.33	7.328	13.794	10.83	16.288	29.764	26.17	28.978
	474	0.308	-3.718	1.391	3.268	-1.35	3.031	8.548	3.26	7.631	16.918	12.38	18.051	33.538	30.47	34.631
	475	-0.203	-3.711	1.611	3.543	-1.11	3.841	9.023	5.42	9.281	19.413	14.85	21.351	39.883	34.76	40.941
	476	0.181	-4.142	2.086	4.093	-0.77	4.846	10.743	6.18	10.926	23.083	18.92	24.746	46.533	41.62	47.526
	477	0.769	-3.172	2.112	5.091	0.09	4.872	13.881	8.87	13.072	27.561	23.56	28.492	57.571	51.92	56.622
	478	0.904	-2.135	2.863	6.793	2.02	6.193	16.613	12.02	16.253	34.393	30.09	35.533	68.563	64.96	67.443
	479	1.42	-1.4	2.732	7.37	3.23	7.522	19.84	15.36	18.902	42.3	38.69	42.672	82.66	80.13	82.942
	480	1.01	-0.43	3.49	9.004	5.39	8.86	24.054	20.24	23.82	49.034	46.4	51.98	99.514	97.9	101.22
	481	1.422	0.518	4.09	10.582	7.978	10.6	30.052	26.708	28.83	60.942	59.978	63.95	120.652	119.538	122.43
	482	1.863	0.792	5.019	13.563	10.792	13.609	37.733	33.952	35.339	77.333	73.672	78.619	147.783	147.312	147.079
	483	2.481	1.878	6.54	17.441	13.628	16.97	47.111	42.138	44.12	95.101	92.048	97.2	182.801	181.848	181
	484	3.53	2.35	7.631	22.17	16.43	19.831	59.15	52.13	55.871	116.85	115.58	118.741	234.35	230.38	227.841
	485	4.637	3.281	9.772	26.557	21.491	25.022	72.517	66.141	67.372	143.817	140.691	143.652	293.817	288.691	290.552
	486	5.645	4.297	12.293	32.485	27.087	30.883	90.325	80.487	83.973	176.335	170.367	176.713	364.935	363.467	359.513
	487	7.613	5.525	14.119	41.153	33.395	37.529	112.313	98.655	102.229	219.413	212.155	221.429	446.413	441.755	439.729
	488	9.19	6.616	17.485	50.25	41.226	45.535	133.51	120.456	124.455	273.71	265.656	274.755	544.61	539.856	538.155
	489	11.985	8.607	21.437	60.455	49.407	55.197	162.055	146.057	151.617	339.055	337.157	340.617	656.655	654.857	652.317
	490	14.356	11.74	25.805	73.276	60.29	68.245	196.816	173.82	181.745	415.416	406.92	415.545	801.816	795.22	786.145
	491	16.253	13.95	30.8	89.023	72.13	82.31	245.083	214.31	225.2	501.783	492.31	505.3	964.783	952.91	946.7
	492	19.878	17.04	37.89	107.388	87.26	97.07	299.888	263.49	273.07	598.988	590.29	609.77	1151.69	1147.19	1133.87
	493	23.208	20.61	43.8	126.458	103.83	117.13	361.158	320.73	332.63	716.958	702.63	723.93	1385.06	1373.73	1367.33
	494	28.526	23.53	52.91	148.006	122.72	136.91	430.206	382.22	399.81	843.306	828.82	853.31	1659.81	1652.42	1626.71
	495	33.968	27.64	62.23	170.328	142.75	158.15	502.428	451.75	468.65	992.028	967.65	998.05	1994.03	1971.65	1952.05
	496	39.857	32.64	72.1	197.817	164.91	183.04	588.617	527.31	549.44	1151.92	1131.41	1163.14	2337.92	2315.41	2303.14
	497	45.228	36.99	82.4	238.878	195.41	215.71	681.378	610.71	630.31	1348.38	1321.01	1359.21	2722.38	2703.01	2679.21
	498	52.508	43.49	94.57	278.948	225.14	253.97	779.948	700.94	722.07	1573.25	1533.54	1582.87	3152.25	3131.54	3084.87
	499	60.159	48.82	105.14	319.079	255.88	289.34	881.079	801.68	815.84	1814.38	1771.98	1814.14	3601.38	3571.98	3528.14
	500	67.48	55.06	118.94	360.32	294.41	326.34	990.12	893.71	909.34	2047.12	2001.01	2064.54	4083.12	4030.01	3994.54
	501	74.34	61.71	133.39	402.66	331.58	369.69	1104.76	995.58	1018.99	2309.76	2264.58	2316.99	4608.76	4539.58	4516.99
	502	82.82	67.93	147.42	449.65	368.42	413.12	1226.35	1106.42	1133.52	2578.35	2526.42	2590.52	5171.35	5089.42	5061.52
	503	92.29	74.44	158.41	491.89	408.99	453.71	1369.89	1218.89	1256.61	2867.89	2799.89	2881.61	5782.89	5682.89	5645.61
	504	98.39	82.01	176.67	540.89	448.41	494.97	1515.19	1345.61	1389.57	3169.19	3084.61	3174.57	6404.19	6294.61	6247.57
	505	108.39	89.7	193.64	585.49	484	540.64	1668.69	1478.5	1528.24	3440.69	3368.5	3470.24	7033.69	6933.5	6886.24
	506	116.16	93.84	214.43	634.36	521.54	581.53	1805.26	1602.94	1655.03	3719.26	3655.94	3747.03	7648.26	7554.94	7512.03
	507	122.12	100.98	229.9	676.62	560.98	619.6	1944.92	1743.78	1784.8	4001.92	3927.78	4035.8	8246.92	8163.78	8121.8
	508	131.79	106.87	246.9	722.29	595.27	660.3	2087.49	1855.07	1914.8	4268.49	4211.07	4308.8	8882.49	8745.07	8690.8
	509	138.58	114.57	260.96	760.38	627.27	699.46	2198.58	1968.17	2024.56	4520.58	4438.17	4552.56	9443.58	9329.17	9228.56
	510	142.55	119.46	276.94	794.95	661.06	728.64	2309.05	2070.06	2134.24	4777.05	4670.06	4779.24	9925.05	9844.06	9810.24
	511	146.01	122.29	285.56	824.41	680.39	752.86	2407.11	2161.89	2221.26	4980.11	4883.89	5012.26	9983.01	9967.79	9967.16
	512	150.15	126.06	296.53	847.45	703.06	784.73	2496.45	2227.26	2289.63	5149.45	5066.26	5194.63	9982.35	9966.16	9966.53
	513	154.86	132.26	306.75	871.76	725.66	805.85	2566.16	2296.86	2353.95	5304.16	5227.86	5357.95	9981.06	9965.76	9965.85
	514	157.02	134	315.78	884.72	745.4	827.58	2609.92	2346.3	2419.58	5431.92	5351.3	5459.58	9979.82	9965.2	9965.48
	515	160.85	135.08	318.87	903.65	752.78	837.37	2653.35	2396.28	2470.07	5539.35	5440.28	5574.07	9979.25	9965.18	9964.97
	516	160.16	134.86	323.68	912.36	760.76	844.18	2693.46	2429.96	2494.18	5613.46	5535.96	5671.18	9978.36	9963.86	9964.08
	517	159.34	138.33	324.59	922.24	766.93	855.69	2708.94	2445.83	2514.99	5679.94	5583.83	5737.99	9976.84	9963.73	9962.89
	518	157.98	136.8	322.26	922.98	769.5	859.06	2724.48	2455.5	2527.76	5720.48	5607.5	5785.76	9976.38	9963.4	9962.66
	519	157.62	135.99	326.65	916.22	767.39	851.25	2729.42	2456.89	2532.75	5729.42	5626.89	5799.75	9975.32	9962.79	9962.65
	520	156.7	135.16	322.42	919.1	766.26	849.32	2725.4	2456.16	2517.72	5712.4	5593.16	5777.72	9974.3	9963.06	9962.62
	521	154.17	136.47	321.23	911.47	762.27	844.83	2702.37	2433.97	2499.73	5680.37	5597.97	5748.73	9973.27	9963.87	9962.63
	522	153.65	136.45	316.13	897.95	754.55	835.93	2679.55	2412.15	2481.53	5621.55	5525.15	5689.53	9972.45	9964.05	9962.43
	523	151.22	133.08	316.51	887.12	744.08	823.51	2643.52	2382.58	2453.61	5560.52	5467.58	5631.61	9971.42	9964.48	9963.51
	524	148.81	130.4	307.91	873.61	735.8	813.81	2599.81	2340.5	2410.21	5483.81	5375.5	5529.21	9971.71	9964.4	9964.11
	525	144.28	130.42	303.17	860.08	721.32	797.47	2549.18	2311.02	2361.57	5385.18	5282.02	5443.57	9971.08	9964.92	9963.47
	526	140.76	128.63	299.03	835.66	703.03	783.33	2495.46	2259.43	2311.83	5287.46	5185.43	5340.83	9970.36	9965.33	9964.73
	527	136.86	126.74	291.36	821.06	696.84	763.96	2448.66	2205.74	2266.26	5184.66	5067.74	5232.26	9969.56	9965.64	9965.16
	528	133.39	122.87	281.29	795.09	678.47	749.19	2386.19	2154.77	2210.49	5042.19	4966.77	5132.49	9969.09	9966.67	9965.39
	529	127.32	118.76	272.17	776.42	654.66	730.07	2314.92	2090.76	2148.97	4904.92	4833.76	4976.97	9968.82	9966.66	9965.87
	530	124.26	114.47	266.53	755.36	634.97	706.33	2263.46	2030.17	2081.43	4782.46	4688.17	4861.43	9968.36	9967.07	9966.33
	531	119.24	112.72	258.09	732.24	614.82	685.89	2181.54	1946.32	2030.39	4650.54	4569.32	4717.39	9967.44	9968.22	9968.29
	532	116.29	110.26	248.46	706.69	597.06	666.46	2116.79	1896.06	1963.96	4502.79	4429.06	4572.96	9966.69	9920.06	9916.96
	533	111.03	106.7	237.38	684.23	580.9	644.48	2032.83	1841.3	1895.78	4360.83	4288.3	4436.78	9855.83	9751.3	9701.78
	534	108.81	102.54	227.92	662.81	560.44	628.52	1987.21	1781.04	1824.52	4229.21	4158.04	4296.52	9599.21	9499.04	9432.52
	535	101.37	100.32	219.61	642.57	544.62	604.41	1905.67	1709.52	1760.91	4098.67	4030.52	4154.91	9303.67	9199.52	9166.91
	536	98.08	96.88	215.41	619.28	527.48	586.31	1830.98	1642.88	1698.21	3953.98	3879.88	4021.21	9022.98	8923.88	8847.21
	537	96.5	94.55	204.61	596.7	509.85	568.41	1762.2	1590.45	1642.31	3828.2	3756.45	3886.31	8733.2	8649.45	8603.31
	538	92.93	91.07	198.84	580.33	492.67	547.34	1693.63	1532.37	1570.34	3702.63	3627.37	3749.34	8451.63	8368.37	8333.34
	539	87.44	89.32	190.19	556.54	476.32	526.09	1628.24	1475.82	1519.59	3585.24	3497.82	3616.59	8169.24	8098.82	8052.59
	540	84.95	84.22	181.31	534.55	458.52	510.31	1563.85	1418.22	1457.81	3439.85	3377.22	3492.81	7877.85	7848.22	7784.81
	541	80.67	82.04	174.48	515.67	443.34	491.38	1501.27	1360.34	1410.08	3318.27	3264.34	3377.08	7611.27	7572.34	7518.08
	542	78.79	79.15	168.11	499.29	428.65	473.21	1448.49	1303.45	1355.81	3198.49	3152.45	3266.81	7367.49	7293.45	7251.81
	543	74.58	77.04	162.33	479.88	411.84	460.13	1400.08	1256.34	1301.13	3102.08	3037.34	3150.13	7101.08	7049.34	7018.13
	544	71.22	74.82	156.69	465.82	395.15	444.39	1342.32	1209.25	1254.29	2991.32	2939.25	3032.29	6859.32	6819.25	6770.29
	545	67.31	71.97	152.38	445.43	384.09	427.48	1290.93	1168.79	1212.08	2887.93	2826.79	2930.08	6647.93	6581.79	6558.08
	546	64.44	69.26	146.21	431.84	369.79	414.51	1239.24	1131.59	1170.81	2791.24	2741.59	2823.81	6426.24	6358.59	6325.81
	547	62.86	66.52	141.41	411.38	356.73	397.81	1195.78	1092.53	1125.21	2682.78	2645.53	2736.21	6193.78	6125.53	6100.21
	548	61.36	63.9	136.59	397.06	342.93	381.89	1153.36	1049.23	1087.29	2588.36	2549.23	2623.29	6004.36	5902.23	5894.29
	549	57.14	61.44	133.2	383.63	329.67	368.7	1108.43	1018.87	1047.9	2490.43	2457.87	2538.9	5783.43	5732.87	5718.9
	550	52.33	59.58	128.35	367.66	315.91	355.45	1066.06	977.81	1013.05	2402.06	2368.81	2447.05	5578.06	5537.81	5499.05
	551	47.47	57.07	124.19	353.17	301.12	339.79	1030.47	945.42	975.79	2315.47	2290.62	2365.79	5380.47	5348.62	5294.79
	552	45.09	52.86	121.25	336.79	284.16	328.05	992.69	910.26	943.05	2226.69	2206.06	2276.75	5183.69	5155.06	5116.75
	553	40.19	50.26	116.48	319.09	272.26	316.88	955.19	876.16	910.38	2139.19	2121.56	2194.58	5000.19	4953.56	4935.58
	554	34.54	45.6	109.32	303.24	259.7	302.02	913.94	839.7	871.72	2061.94	2045.3	2112.32	4803.94	4775.3	4767.32
	555	26.3	43.76	108.49	284.1	247.06	289.99	876.1	810.76	838.29	1988.9	1973.26	2038.39	4625.9	4593.26	4586.39
	556	18	38.4	108.15	267.1	231	278.65	838.7	768.7	808.55	1901.7	1886.7	1945.95	4450.7	4409.7	4424.95
	557	12.8	35.3	110.6	250.7	220.8	269.6	803.6	737.5	779.8	1824.9	1814.4	1864.6	4274.9	4242.4	4263.6
	558	5.4	30.5	106.9	238.5	204.2	255.5	765.9	701.9	741.9	1732.9	1730.7	1799.1	4097.9	4056.7	4096.1
	559	6.1	28.4	109.7	222.8	193.5	248.6	731.5	671.6	708.8	1653.7	1644.9	1721.1	3938.7	3899.9	3907.1
	560	-2	28	108.7	213.1	181.4	233	694.5	644.3	676	1569.6	1571.2	1639.9	3778.6	3730.2	3755.9
	561	-13.8	22.5	114.3	190	168.4	227.1	650.6	608.1	639.8	1491	1505.5	1562	3619	3560.5	3596
	562	-21.9	23.3	112.6	170.2	152.4	217.3	617.4	575.3	617	1402.7	1426.8	1489.5	3448.7	3394.8	3437.5
	563	-29.3	14.1	115.8	150	132.6	207.9	576	540.3	588.6	1328.5	1344.9	1406.8	3269.5	3232.9	3302.8
	564	-33.6	17.3	114.6	129.7	120.9	193.1	537.4	511.9	552.8	1246.5	1274.4	1333	3113.5	3074.4	3139
	565	-37.9	8	106.6	110.3	101.7	183.9	496.9	471.6	521.8	1174.3	1205.2	1257.1	2964.3	2911.2	2972.1
	566	-43.5	5	105.2	95.7	81.7	168.4	463.3	438.5	493.9	1105.7	1132.1	1186.8	2791.7	2747.1	2820.8
	567	-51.4	4.7	99	76.6	72.4	154.3	427.7	413.3	462.3	1031.2	1062	1107.9	2647.2	2606	2672.9
	568	-55.2	6.5	95.9	62.8	63.7	145.6	397.8	389.5	436.3	972	998.7	1042.7	2506	2469.7	2543.7
	569	-57.1	-0.3	90.1	54.8	49.9	137.8	369.1	361.6	409.2	909.9	931.6	985.8	2377.9	2340.6	2414.8
	570	-61.4	-1.1	87.4	45.4	35.8	129.7	344.8	341.5	383.5	856.3	883.2	929	2249.3	2221.2	2281
	571	-62.2	-5.1	85	40.1	30.8	122.5	318	321.6	364	802.7	829.6	882.8	2118.7	2091.6	2152.8
	572	-62.6	-3.6	80.9	37	25.3	117	300.3	303.9	344.3	756.8	786.4	832.5	2017.8	1965.4	2040.5
	573	-63.2	0.3	77.3	32.2	29.9	114	284.3	288.8	324.9	715.3	755	784.6	1896.3	1866	1914.6
	574	-62.2	0.6	71.8	25.6	24.2	104.3	269.4	276.9	310.1	678.1	715.6	748.6	1784.1	1763.9	1800.1
	575	-59	-3.5	69.5	28.5	28.1	106.7	261	260.2	300.2	642.9	682.1	712.9	1678.9	1653.5	1711
	576	-53.8	-3.5	62.4	30	26	102.5	247.1	251	283.2	613.9	643.9	676.4	1577.5	1558	1601
	577	-46.3	-1.9	59.9	31.5	22.3	97.1	238.5	238.4	269.7	592.4	613.1	645.6	1487.2	1456.1	1506.7
	578	-39.1	-0.4	54.1	30.3	20.7	88.8	229.8	229.9	253.7	557.2	584.2	600.8	1403.1	1366.7	1403.9
	579	-29.4	3.1	41.8	32.4	24.5	76.3	221	218	237.3	533.1	556.2	572	1322.4	1293.4	1311.2
	580	-25.8	1.8	38.7	33.7	25.6	72.3	213.5	206.4	226.2	512.8	519.3	542.8	1241.5	1215	1243.1
	581	-21	1.1	36	32.5	26.9	65.6	204.5	192.8	216.3	485.1	490.5	509	1159.5	1139.5	1159.9
	582	-19	5.3	33.4	30.7	29.6	60.7	188.5	185.7	202.4	459.8	470.4	482	1090.9	1079.6	1090.1
	583	-12.9	5	30.9	36.4	33.2	61.3	183.5	179.1	190.9	437.6	448.5	458.3	1029.8	1026.2	1040.4
	584	-9.68	7.91	29.44	41.2	33.81	61.54	174	168.31	178.84	413.2	422.61	437.44	979.6	971.81	982.74
	585	-4.57	7.66	26.56	43.19	37.44	57.51	168.39	154.04	166.61	396.99	400.94	410.31	929.49	916.24	923.51
	586	-0.71	7.84	25.06	43.72	41.26	57.3	159.02	145.16	154.4	378.62	378.36	390.3	882.82	868.46	877
	587	2.62	9.72	23.86	47.89	42.07	57.12	150.83	140.82	147	361.33	359.82	368.1	836.53	831.12	835.2
	588	4.87	9.55	21.74	48.5	43.32	51.98	147.94	136.79	140.49	341.24	338.59	347.79	796.54	787.49	790.49
	589	7.18	9.32	20.1	48.37	43.59	50.39	142.67	131.02	136.4	326.77	322.82	330.2	755.27	741.72	752.1
	590	7.62	9.59	19.19	47.06	42.47	47.06	135.33	124.94	131.76	305.83	305.94	312.76	715.63	709.64	710.06
	591	8.4	9.32	19.58	45.7	40.4	46.56	130.84	119.93	125.1	287.34	285.33	298.1	676.44	674.43	674.6
	592	7.74	9.64	19.52	44.4	38.95	44.51	123.78	116.62	120.65	272.38	272.22	283.05	644.18	638.62	641.25
	593	8.26	10	18.39	42.54	38.62	41.11	118.76	110.63	112.71	260.06	256.23	265.11	611.76	602.03	606.51
	594	7.28	9.56	16.58	39.15	35.68	40.02	111.66	102.83	106.96	242.36	241.03	246.96	576.46	576.43	571.46
	595	8.42	9.41	15.17	37.77	33.19	39.25	106.98	98.3	100.99	222.68	225.3	231.09	541.58	540.4	540.09
	596	7.41	9.44	14.61	36.3	31.57	37.89	100.32	93.2	97.11	212.92	213.7	218.71	513.92	511.1	513.31
	597	7.09	8	15.07	34.37	31.08	34.99	96.6	87.7	93.85	200.4	195.8	204.25	489.2	483.9	486.75
	598	5.78	7.44	14.29	31.54	30.63	32.66	90.8	83.95	88.4	185.4	185.25	194.5	461.9	455.85	459.8
	599	6.65	7.74	13.83	31.29	28.34	31.99	87.23	79.95	82.27	176.83	175.63	183.62	437.33	432.63	434.02
	600	6.45	7.58	13.09	30.16	27.77	30.57	82.96	76.37	78.89	168.55	166.55	171.63	414.45	412.65	413.63
	601	5.73	7.72	13.12	29.67	26.81	29.4	79.69	73.65	76.64	159.66	161.66	164.85	396.06	391.36	391.95
	602	6.18	8.25	12.69	27.43	24.79	27.76	74.25	69.94	73.34	152.18	152.49	158.49	373.98	371.59	371.19
	603	5.87	7.79	11.65	26.14	24.13	27.23	71.65	66.88	69.32	146.46	145.14	148.82	355.46	353.24	354.02
	604	6.36	7.2	11.33	24.55	22.33	25.21	69.09	63.08	64.9	140.27	140.04	142.5	337.07	333.74	333
	605	6.06	6.89	11.04	24.03	23.07	24.16	67.05	60.42	61.63	133.54	132.73	135.89	319.94	318.53	316.69
	606	5.83	6.18	10.53	23.79	20.22	21.92	63.03	57.74	59.19	125.26	127.78	129.53	303.46	299.28	300.13
	607	5.91	6.28	10.02	21.47	19.72	21.32	58.52	54.57	57.42	122.46	120.83	122.84	287.36	280.43	283.94
	608	5.27	6.06	8.92	19.62	18.55	20.96	54.37	51.46	55.21	116.34	114.59	116.95	266.94	263.29	268.25
	609	5.61	5.11	8.99	19.64	17.75	20.09	51.57	48.93	52.66	110.16	109.97	111.55	252.96	248.77	255.75
	610	5.34	5.46	9.87	18.87	17.66	19.48	48.96	46.62	49.98	105.47	103.39	108.02	243.07	238.69	242.22
	611	5.91	5.9	9.12	18.81	16.79	18.55	48.8	46.01	48.17	101.09	100.91	103.51	228.49	222.81	226.11
	612	5.58	5.59	8.97	18.41	16.96	18.05	48.37	44.29	45.17	95.18	95.15	98.66	218.38	214.05	211.46
	613	4.52	5.36	8.47	17.45	16.35	17.58	44.78	41.23	42.08	90.6	91.25	94.06	202.2	203.85	202.36
	614	4.57	5.09	7.56	17.19	15.86	17.2	42.2	39.39	41.37	87.85	87.38	89.29	192.75	190.88	189.79
	615	5.42	5.19	8.02	16.98	15.95	16.38	41.39	38.37	39.45	84.84	85.75	85.93	183.69	178.58	182.74
	616	5.52	4.77	7.81	16.66	14.82	16.73	39.96	36.18	37.53	81.31	81.78	82.32	175.22	171.71	175.37
	617	5.31	4.33	6.91	15.95	14.49	14.98	38.66	35.54	35.23	77.87	77.06	79.05	168.06	166.86	166.54
	618	5.81	6.01	7.39	16.01	14.45	15.3	37.04	36.29	35.68	73.76	76.16	77.19	160.69	159.44	158.62
	619	5.22	4.61	7.15	14.52	12.44	13.56	35.22	32.89	35.15	71.15	71.24	72.29	153.05	152.38	151.18
	620	5.14	5.31	7.14	13.54	13.45	14.4	33.4	32.57	33.38	69.58	67.85	68.86	145.04	147.61	146.65
	621	4.75	4.6	7.04	13.65	13.23	13.69	34.09	30.26	32.53	66.68	65.23	66.78	141.13	140.75	142.16
	622	4.77	4.56	6.54	13.49	11.98	12.94	32.72	30.43	31.28	63.71	64.64	64.77	135.79	135.15	135.18
	623	5.41	4.9	6.79	13.32	11.68	12.62	31.48	29.08	30.31	62.57	61.25	63.03	130.49	129.83	129.34
	624	4.89	5.51	6.55	13.78	12.3	11.42	30.4	28.77	28.65	59.31	60.06	60.38	126.18	125.71	124.28
	625	5.7	4.73	6.5	14.3	11.25	11.86	29.82	27.14	27.16	58.03	57.67	59.09	121.49	121.64	121.56
	626	4.41	4.62	6.58	13.05	11.58	12.24	28.72	26.3	26.66	56.36	56.14	56.75	116.49	117.33	116.36
	627	4.27	4.94	6.48	11.75	11.26	12.22	28.17	25.14	27.02	52.21	54.06	54.85	113.75	112.69	113.95
	628	5.21	4.7	6.09	11.87	10.43	11.07	27.59	24.99	26.1	51.94	51.07	52.09	110.7	108.08	109.2
	629	4.83	5.12	5.72	11.56	10.79	11.54	25.4	24.33	25.02	49.71	50.55	51.75	106.78	103.22	104.9
	630	4.15	4.88	6.57	10.42	10.97	11.57	23.85	24.72	24.65	47.97	48.62	50.15	101.58	101.21	99.7
	631	4.4	4.63	6.23	11.25	10.48	10.84	24.57	23.94	23.6	47.65	47.85	48.66	96.24	97.12	95.62
	632	4.29	4.55	6.42	10.41	10.26	10.4	24.78	23.01	22.01	46.21	45.7	47.53	94.51	93.53	94.09
	633	3.76	4.35	5.82	10.36	9.74	9.82	23.37	22.33	21.96	44.58	45.17	45.07	91.62	91.01	90.94
	634	4.54	4.65	5.35	11.05	9.36	10.81	23.97	21.95	21.64	44.33	44.12	42.37	90.86	90.12	88.56
	635	4.53	4.45	5.86	10.69	9.23	10.8	22.71	21.73	22.13	42.27	41.62	42.96	87.7	86.05	85.22
	636	4.53	3.85	5.52	10.29	9.47	10.82	21.54	20.94	21.84	40.84	41.13	41.64	84.74	83.2	84.28
	637	4.56	3.43	5.95	9.96	8.92	9.86	20.26	19.81	20.52	39.43	40	41.03	80.6	79.78	80.95
	638	4.51	4.29	5.67	10.31	9.27	9.6	21.04	18.82	19.65	39.95	39.24	39.41	79.14	77.69	79.49
	639	4.25	4.62	5.23	9.77	9.48	9.39	21.82	20.44	19	39.24	38.61	37.6	78.21	76.1	76.12
	640	4.4	4.82	5.22	8.91	9.39	9.21	20.39	19.39	19.32	37.64	37.83	37.26	74.37	74.63	74.64
	641	3.54	3.99	5.5	9.52	9.41	9.76	20.27	18.61	18.48	36.09	36.16	36.59	72	72.15	72.62
	642	4.692	4.163	5.531	10.082	9.283	9.621	19.562	18.063	18.091	35.502	36.233	35.461	70.452	69.453	70.331
	643	4.306	4.708	5.354	9.536	9.388	9.034	19.346	17.908	18.154	35.306	36.098	36.444	68.056	69.348	68.064
	644	3.883	4.302	5.807	9.433	8.582	9.077	19.413	17.632	18.297	34.763	33.752	34.907	66.943	66.352	67.017
	645	3.803	4.317	5.803	9.183	9.057	8.973	18.553	17.897	18.823	33.313	33.987	33.753	64.723	64.917	64.883
	646	3.985	4.125	5.397	8.605	9.065	8.357	18.545	16.905	17.777	32.445	33.565	32.887	63.345	62.525	63.367
	647	3.523	3.494	5.292	8.263	8.364	8.072	17.683	17.004	17.002	31.423	32.354	30.622	62.253	61.044	61.012
	648	3.63	4.186	5.112	8.46	7.856	8.392	16.88	16.896	17.302	31.1	30.846	31.132	61.51	59.576	60.382
	649	3.808	3.558	5.376	8.588	7.678	8.806	16.258	16.518	16.906	29.868	30.108	31.266	60.828	59.318	59.926
	650	4.317	3.85	5.119	9.107	7.77	8.239	16.967	16.03	16.259	29.587	30.38	29.789	58.277	57.85	58.119
	651	3.976	3.88	5.561	8.666	8.02	7.581	16.176	14.55	16.391	29.066	29.4	29.221	57.106	57.37	56.521
	652	4.033	3.423	4.803	8.423	7.733	7.583	16.903	15.283	15.533	29.423	28.603	28.133	56.853	55.443	55.543
	653	3.935	3.066	4.58	8.135	7.436	7.67	16.045	14.456	15.12	28.745	28.896	28.33	54.155	52.316	52.78
	654	3.84	3.081	5.195	8.17	8.021	7.835	15.32	14.971	14.935	27.62	28.041	28.245	51.93	51.911	52.405
	655	3.852	3.003	4.695	8.032	6.833	7.655	14.952	14.993	14.745	27.202	28.403	26.875	52.422	51.553	50.505
	656	3.632	3.473	4.733	7.492	7.373	7.113	15.562	14.893	14.063	26.262	27.633	26.903	50.522	50.463	49.783
	657	3.371	3.365	4.856	7.471	7.735	7.726	14.701	13.335	14.546	26.591	27.125	26.746	49.111	49.555	49.126
	658	3.701	3.455	3.956	7.611	6.815	7.176	15.091	12.835	14.066	26.081	26.115	26.376	49.271	49.105	48.276
	659	3.819	3.568	4.709	7.489	7.258	7.119	14.579	13.318	14.559	25.679	25.028	25.089	48.459	47.528	47.619
	660	3.475	3.692	4.523	7.255	7.082	6.683	13.395	13.592	13.533	24.515	24.982	24.363	45.655	47.012	46.473
	661	3.404	3.256	4.866	7.14	6.924	6.336	12.88	12.944	13.126	23.81	23.594	24.786	44.91	44.834	44.796
	662	3.577	2.918	4.146	6.786	6.893	6.336	13.856	12.933	12.316	24.516	22.883	23.816	44.726	44.443	44.336
	663	3.46	2.749	3.789	6.894	6.515	6.509	14.014	11.755	12.619	23.734	23.215	23.899	43.464	42.205	43.709
	664	3.393	2.676	4.144	6.491	6.127	6.514	13.221	11.727	12.534	22.051	22.677	23.194	42.621	41.737	42.524
	665	3.057	2.927	4.121	6.094	5.774	6.191	12.834	10.914	12.561	21.774	22.294	23.001	41.704	41.284	40.681
	666	2.825	2.687	3.6	6.249	5.773	6.068	12.739	11.713	12.338	21.169	21.443	22.578	40.849	40.493	40.248
	667	2.725	2.598	3.908	5.768	6.013	6.178	11.908	11.483	11.628	20.758	21.793	22.658	39.498	39.853	39.618
	668	2.489	2.675	4.381	5.931	5.635	6.021	11.631	11.385	12.061	20.531	20.775	21.531	38.161	39.055	39.001
	669	3.023	2.782	3.591	5.993	5.478	5.738	11.803	11.168	10.958	19.533	20.748	20.458	38.593	37.778	37.698
	670	2.592	3.002	3.86	6.032	5.608	5.785	11.352	11.398	11.355	19.792	20.118	20.455	37.342	37.648	36.925
	671	2.555	2.536	3.954	5.909	5.407	5.99	11.529	10.807	10.87	19.329	20.087	20.42	36.349	35.987	35.91
	672	2.48	2.544	3.818	5.772	5.816	5.462	11.102	10.836	10.582	18.492	19.496	19.882	35.242	34.976	34.472
	673	2.49	2.717	3.735	5.857	5.765	4.737	11.457	10.575	9.967	18.937	18.495	18.867	34.267	34.425	34.307
	674	2.746	2.435	3.81	5.463	5.128	5.002	11.033	10.058	10.132	18.293	18.078	18.862	33.203	33.988	33.332
	675	2.652	2.22	3.825	5.272	5.139	5.185	10.862	10.159	9.295	18.272	17.719	18.685	32.472	33.439	33.295
	676	2.263	1.785	3.324	5.475	4.58	5.137	10.695	9.72	9.077	17.625	17.3	18.177	31.705	32.04	31.067
	677	2.493	2.421	2.922	5.341	5.012	4.483	10.071	9.492	9.693	17.141	16.742	17.243	31.711	31.432	30.463
	678	2.006	2.108	2.817	4.688	4.633	4.445	9.318	8.993	8.505	16.288	17.003	15.985	30.478	30.783	31.015
	679	2.093	2.243	2.829	4.653	4.635	4.053	8.473	9.085	9.223	16.063	16.935	16.723	30.083	30.135	30.153
	680	2.439	2.094	3.044	4.762	4.348	4.283	8.712	8.428	9.28	15.322	16.018	16.15	29.312	29.418	29.58
	681	2.131	1.751	2.813	4.27	3.988	4.226	8.939	7.812	8.123	15.079	15.432	15.743	28.149	28.002	29.323
	682	2.401	1.694	2.799	5.041	4.03	4.375	9.271	7.678	7.995	14.411	15.128	15.145	27.671	27.418	27.795
	683	2.21	1.757	2.979	4.307	4.004	4.016	8.982	7.682	8.08	14.362	14.132	15.19	26.972	27.222	26.11
	684	1.812	1.384	3.021	3.592	3.596	4.211	8.35	8.064	7.982	13.91	13.294	14.742	25.32	25.974	26.662
	685	1.801	1.235	2.802	3.661	4.045	4.487	8.274	7.576	8.013	13.624	13.806	14.373	25.404	25.836	25.773
	686	1.489	1.94	2.564	3.607	4.332	3.975	7.625	7.477	7.728	13.365	13.487	14.628	25.365	25.867	24.918
	687	1.516	1.666	2.146	3.796	4.094	3.866	7.486	6.983	7.22	12.536	12.833	13.48	24.736	24.543	24.61
	688	1.719	2.067	1.957	3.354	4.078	3.386	7.631	7.418	7.221	12.851	12.888	13.221	23.521	24.088	23.641
	689	2.066	1.593	2.122	3.524	3.79	3.313	7.148	6.631	6.869	12.848	12.401	12.549	22.998	23.901	22.839
	690	2.018	1.482	2.382	3.582	3.429	3.237	7.152	6.685	6.695	12.232	12.165	12.395	21.952	22.405	23.425
	691	1.41	1.489	2.198	3.799	3.478	3.465	6.712	6.464	6.59	11.542	11.834	12.02	21.252	21.664	21.99
	692	1.623	1.171	1.757	3.538	2.969	3.01	6.308	6.352	5.771	11.328	10.882	11.561	21.478	21.102	20.951
	693	1.398	1.187	1.526	3.947	3.151	3.103	6.144	5.577	5.81	11.054	10.327	11.41	20.314	21.157	20.98
	694	1.477	1.295	1.997	3.375	3.136	3.301	6.195	5.613	6.51	11.165	10.443	10.74	20.135	19.633	20.06
	695	1.135	1.143	1.761	2.781	3.169	2.713	5.855	5.356	6.393	10.155	10.146	10.793	18.855	19.366	19.203
	696	1.474	1.191	1.812	2.892	2.89	2.693	5.768	5.68	5.555	10.048	10.17	10.535	18.148	19.16	19.005
	697	1.31	0.962	1.93	2.542	2.506	2.55	5.518	5.39	5.402	10.028	9.69	9.492	18.178	18.13	18.862
	698	1.116	0.999	1.68	2.513	2.583	2.797	5.47	5.081	5.071	9.18	9.461	9.601	17.74	18.051	18.021
	699	0.983	1.442	2.032	2.511	3.115	2.606	5.471	5.837	4.984	8.881	9.317	9.344	16.731	17.767	18.244
	700	1.022	1.314	1.735	2.619	2.78	2.481	5.118	4.883	5.05	8.838	9.413	9.09	16.668	17.163	17.74

[truncated: 10 more sheets: Supplementary Fig.1C, Supplementary Fig.1D, Supplementary Figure 3, Supplementary Figure 4, Supplemental Fig. 5A, Supplemental Fig. 5B, Supplemental Fig. 5C, Supplementary Fig. 7, Supplementary Fig. 8A, Supplementary Fig. 8B]
